# Supplementary material for: 4-Methyl-2-[(E)-phen­yl(1,2,3,4-tetra­hydro-1-naphthyl­imino)meth­yl]phenol
Source: Acta Crystallogr Sect E Struct Rep Online. 2008 Sep 24;64(Pt 10):o2007. doi: 10.1107/S1600536808030316 (PMC2959346; doi:10.1107/S1600536808030316)
Supplement: Supplementary file 1 [file e-64-o2007-sup1.cif]

##############################################################################
###                                                                        ###
###        Electronic paper (Acta Crystallographica Section E)             ###
###                                                                        ###
##############################################################################
#                                                                            #
# This CIF contains the data in a paper accepted for publication in Acta     #
# Crystallographica Section E. It conforms to the requirements of Notes      #
# for Authors for Section E, and has been peer reviewed under the auspices   #
# of the IUCr Commission on Journals.                                        #
#                                                                            #
# Full details of the Crystallographic Information File format               #
# are given in the paper "The Crystallographic Information File (CIF):       #
# a New Standard Archive File for Crystallography" by S. R. Hall, F. H.      #
# Allen and I. D. Brown [Acta Cryst. (1991), A47, 655-685].                  #
#                                                                            #
# The current version of the core CIF dictionary is obtainable from          #
# ftp://ftp.iucr.org/pub/cif_core.dic. The current version number is 2.4.    #
#                                                                            #
# Software is freely available for graphical display of the structure(s) in  #
# this CIF.  For information consult the CIF home page http://www.iucr.org/  #
# cif/home.html                                                              #
#                                                                            #
# This file may be used for bona fide research purposes within the           #
# scientific community so long as proper attribution is given to the journal # 
# article from which it was obtained.                                        #
#                                                                            #
##############################################################################
                                             
data_I
_audit_creation_method     SHELXL-97
_chemical_name_systematic
;
4-Methyl-2-[(<i>E</i>)-phenyl(1,2,3,4-tetrahydro-1-naphthylimino)methyl]phenol
;
_chemical_name_common     ?
_chemical_formula_moiety     'C24 H23 N O'
_chemical_formula_sum     'C24 H23 N O'
_chemical_formula_iupac     'C24 H23 N O'
_chemical_formula_weight     341.43
_chemical_melting_point     ?
_symmetry_cell_setting     Triclinic
_symmetry_space_group_name_H-M     'P -1'
_symmetry_space_group_name_Hall     '-P 1'
loop_
    _symmetry_equiv_pos_as_xyz
    'x, y, z'
    '-x, -y, -z'
_cell_length_a     10.121(3)
_cell_length_b     10.370(2)
_cell_length_c     10.482(2)
_cell_angle_alpha     95.181(3)
_cell_angle_beta     112.830(3)
_cell_angle_gamma     106.243(4)
_cell_volume     948.7(4)
_cell_formula_units_Z     2
_cell_measurement_reflns_used     1182
_cell_measurement_theta_min     2.324
_cell_measurement_theta_max     23.392
_cell_measurement_temperature     298(2)
_exptl_crystal_description     block
_exptl_crystal_colour     yellow
_exptl_crystal_size_max     0.41
_exptl_crystal_size_mid     0.21
_exptl_crystal_size_min     0.20
_exptl_crystal_density_diffrn     1.195
_exptl_crystal_density_meas     ?
_exptl_crystal_density_method     'not measured'
_exptl_crystal_F_000     364
_exptl_absorpt_coefficient_mu     0.072
_exptl_absorpt_correction_type     none
_exptl_absorpt_process_details     ?
_exptl_absorpt_correction_T_min     ?
_exptl_absorpt_correction_T_max     ?
_exptl_special_details
;
;
_diffrn_ambient_temperature     298(2)
_diffrn_radiation_type     MoK\a
_diffrn_radiation_wavelength     0.71073
_diffrn_radiation_source     'fine-focus sealed tube'
_diffrn_radiation_monochromator     graphite
_diffrn_measurement_device_type     'Bruker SMART APEX2 CCD area-detector'
_diffrn_measurement_method     '\f and \w'
_diffrn_detector_area_resol_mean     ?
_diffrn_reflns_number     5027
_diffrn_reflns_av_R_equivalents     0.0154
_diffrn_reflns_av_sigmaI/netI     0.0360
_diffrn_reflns_theta_min     2.10
_diffrn_reflns_theta_max     25.50
_diffrn_reflns_theta_full     25.50
_diffrn_measured_fraction_theta_max     0.980
_diffrn_measured_fraction_theta_full     0.980
_diffrn_reflns_limit_h_min     -11
_diffrn_reflns_limit_h_max     12
_diffrn_reflns_limit_k_min     -9
_diffrn_reflns_limit_k_max     12
_diffrn_reflns_limit_l_min     -12
_diffrn_reflns_limit_l_max     12
_diffrn_standards_number     ?
_diffrn_standards_interval_count     ?
_diffrn_standards_interval_time     ?
_diffrn_standards_decay_%     ?
_refine_special_details
;
Refinement of <i>F</i>^2^ against ALL reflections. The weighted <i>R</i>-factor
<i>wR</i> and goodness of fit <i>S</i> are based on <i>F</i>^2^, conventional
<i>R</i>-factors <i>R</i> are based on <i>F</i>, with <i>F</i> set to zero for
negative <i>F</i>^2^. The threshold expression of <i>F</i>^2^ >
\s(<i>F</i>^2^) is used only for calculating <i>R</i>-factors(gt) <i>etc</i>.
and is not relevant to the choice of reflections for refinement.
<i>R</i>-factors based on <i>F</i>^2^ are statistically about twice as large
as those based on <i>F</i>, and <i>R</i>- factors based on ALL data will be
even larger.
;
_reflns_number_total     3467
_reflns_number_gt     2220
_reflns_threshold_expression     I>2\s(I)
_refine_ls_structure_factor_coef     Fsqd
_refine_ls_matrix_type     full
_refine_ls_R_factor_all     0.0805
_refine_ls_R_factor_gt     0.0480
_refine_ls_wR_factor_gt     0.1114
_refine_ls_wR_factor_ref     0.1277
_refine_ls_goodness_of_fit_ref     1.020
_refine_ls_restrained_S_all     1.020
_refine_ls_number_reflns     3467
_refine_ls_number_parameters     237
_refine_ls_number_restraints     0
_refine_ls_hydrogen_treatment     constr
_refine_ls_weighting_scheme     calc
_refine_ls_weighting_details
          'calc w=1/[\s^2^(Fo^2^)+(0.0565P)^2^+0.046P] where P=(Fo^2^+2Fc^2^)/3'
_atom_sites_solution_hydrogens     geom
_atom_sites_solution_primary     direct
_atom_sites_solution_secondary     difmap
_refine_ls_shift/su_max     0.000
_refine_ls_shift/su_mean     0.000
_refine_diff_density_max     0.126
_refine_diff_density_min     -0.146
_refine_ls_extinction_method     none
_refine_ls_extinction_coef     ?
loop_
    _atom_type_symbol
    _atom_type_description
    _atom_type_scat_dispersion_real
    _atom_type_scat_dispersion_imag
    _atom_type_scat_source
    'C' 'C' 0.0033 0.0016
                         'International Tables Vol C Tables 4.2.6.8 and 6.1.1.4'
    'H' 'H' 0.0000 0.0000
                         'International Tables Vol C Tables 4.2.6.8 and 6.1.1.4'
    'N' 'N' 0.0061 0.0033
                         'International Tables Vol C Tables 4.2.6.8 and 6.1.1.4'
    'O' 'O' 0.0106 0.0060
                         'International Tables Vol C Tables 4.2.6.8 and 6.1.1.4'
_computing_data_collection     'SMART (Bruker, 1997)'
_computing_cell_refinement     'SAINT (Bruker, 1997)'
_computing_data_reduction     'SAINT (Bruker, 1997)'
_computing_structure_solution     'SHELXS97 (Sheldrick, 2008)'
_computing_structure_refinement     'SHELXL97 (Sheldrick, 2008)'
_computing_molecular_graphics     'SHELXTL (Sheldrick, 2008)'
_computing_publication_material     'SHELXTL (Sheldrick, 2008)'
loop_
    _atom_site_type_symbol
    _atom_site_label
    _atom_site_fract_x
    _atom_site_fract_y
    _atom_site_fract_z
    _atom_site_U_iso_or_equiv
    _atom_site_adp_type
    _atom_site_calc_flag
    _atom_site_refinement_flags
    _atom_site_occupancy
    _atom_site_disorder_assembly
    _atom_site_disorder_group
    C C1 0.1262(2) 0.4914(2) 0.3438(2) 0.0635(5) Uani d . 1 . .
    H H1A 0.1775 0.4751 0.4372 0.076 Uiso calc R 1 . .
    H H1B 0.1420 0.4344 0.2763 0.076 Uiso calc R 1 . .
    C C2 -0.0430(2) 0.4527(2) 0.3033(2) 0.0674(6) Uani d . 1 . .
    H H2A -0.0832 0.3591 0.3121 0.081 Uiso calc R 1 . .
    H H2B -0.0595 0.5138 0.3668 0.081 Uiso calc R 1 . .
    C C3 -0.1248(2) 0.4641(2) 0.1520(2) 0.0668(6) Uani d . 1 . .
    H H3A -0.1229 0.3917 0.0880 0.080 Uiso calc R 1 . .
    H H3B -0.2307 0.4505 0.1305 0.080 Uiso calc R 1 . .
    C C4 -0.0538(2) 0.60102(18) 0.12713(18) 0.0504(5) Uani d . 1 . .
    C C5 -0.1381(2) 0.6473(2) 0.0128(2) 0.0628(5) Uani d . 1 . .
    H H5 -0.2384 0.5927 -0.0470 0.075 Uiso calc R 1 . .
    C C6 -0.0767(3) 0.7713(2) -0.0136(2) 0.0746(6) Uani d . 1 . .
    H H6 -0.1352 0.8004 -0.0905 0.089 Uiso calc R 1 . .
    C C7 0.0713(3) 0.8527(2) 0.0731(2) 0.0760(6) Uani d . 1 . .
    H H7 0.1138 0.9368 0.0549 0.091 Uiso calc R 1 . .
    C C8 0.1561(2) 0.8091(2) 0.1869(2) 0.0643(5) Uani d . 1 . .
    H H8 0.2563 0.8648 0.2459 0.077 Uiso calc R 1 . .
    C C9 0.0960(2) 0.68399(18) 0.21587(18) 0.0492(4) Uani d . 1 . .
    C C10 0.19315(19) 0.64187(19) 0.34485(18) 0.0529(5) Uani d . 1 . .
    H H10 0.2032 0.6984 0.4305 0.063 Uiso calc R 1 . .
    C C11 0.4687(2) 0.72766(17) 0.46336(18) 0.0485(4) Uani d . 1 . .
    C C12 0.47002(19) 0.76700(19) 0.60484(18) 0.0495(4) Uani d . 1 . .
    C C13 0.4491(2) 0.8879(2) 0.6440(2) 0.0685(6) Uani d . 1 . .
    H H13 0.4349 0.9471 0.5823 0.082 Uiso calc R 1 . .
    C C14 0.4492(3) 0.9210(3) 0.7741(3) 0.0938(8) Uani d . 1 . .
    H H14 0.4349 1.0024 0.7999 0.113 Uiso calc R 1 . .
    C C15 0.4702(3) 0.8349(4) 0.8654(3) 0.0999(9) Uani d . 1 . .
    H H15 0.4707 0.8582 0.9534 0.120 Uiso calc R 1 . .
    C C16 0.4906(2) 0.7147(3) 0.8285(2) 0.0863(7) Uani d . 1 . .
    H H16 0.5039 0.6559 0.8907 0.104 Uiso calc R 1 . .
    C C17 0.4912(2) 0.6809(2) 0.6982(2) 0.0656(6) Uani d . 1 . .
    H H17 0.5061 0.5995 0.6733 0.079 Uiso calc R 1 . .
    C C18 0.61531(19) 0.75267(17) 0.45517(19) 0.0489(4) Uani d . 1 . .
    C C19 0.7536(2) 0.81930(18) 0.5754(2) 0.0547(5) Uani d . 1 . .
    H H19 0.7509 0.8483 0.6606 0.066 Uiso calc R 1 . .
    C C20 0.8942(2) 0.8440(2) 0.5731(2) 0.0609(5) Uani d . 1 . .
    C C21 1.0404(2) 0.9151(2) 0.7060(2) 0.0814(7) Uani d . 1 . .
    H H21A 1.0535 0.8547 0.7706 0.122 Uiso calc R 1 . .
    H H21B 1.0357 0.9978 0.7502 0.122 Uiso calc R 1 . .
    H H21C 1.1250 0.9379 0.6816 0.122 Uiso calc R 1 . .
    C C22 0.8940(3) 0.7998(2) 0.4443(3) 0.0730(6) Uani d . 1 . .
    H H22 0.9868 0.8141 0.4397 0.088 Uiso calc R 1 . .
    C C23 0.7608(3) 0.7353(2) 0.3232(3) 0.0747(6) Uani d . 1 . .
    H H23 0.7649 0.7068 0.2385 0.090 Uiso calc R 1 . .
    C C24 0.6212(2) 0.7125(2) 0.3262(2) 0.0592(5) Uani d . 1 . .
    N N1 0.34550(17) 0.67080(15) 0.34810(15) 0.0552(4) Uani d . 1 . .
    O O1 0.49367(17) 0.65077(17) 0.20388(15) 0.0813(5) Uani d . 1 . .
    H H1 0.4183 0.6450 0.2182 0.122 Uiso calc R 1 . .
loop_
    _atom_site_aniso_label
    _atom_site_aniso_U_11
    _atom_site_aniso_U_22
    _atom_site_aniso_U_33
    _atom_site_aniso_U_12
    _atom_site_aniso_U_13
    _atom_site_aniso_U_23
    C1 0.0662(13) 0.0706(14) 0.0607(13) 0.0295(11) 0.0287(11) 0.0228(10)
    C2 0.0667(14) 0.0671(13) 0.0752(14) 0.0204(10) 0.0374(11) 0.0244(11)
    C3 0.0538(12) 0.0704(14) 0.0669(14) 0.0124(10) 0.0241(10) 0.0094(10)
    C4 0.0490(11) 0.0586(12) 0.0431(10) 0.0193(9) 0.0203(9) 0.0052(8)
    C5 0.0535(12) 0.0779(15) 0.0499(12) 0.0257(11) 0.0147(10) 0.0070(10)
    C6 0.0799(16) 0.0851(17) 0.0579(13) 0.0412(14) 0.0188(12) 0.0217(12)
    C7 0.0871(17) 0.0626(14) 0.0782(15) 0.0278(12) 0.0320(14) 0.0266(12)
    C8 0.0586(12) 0.0538(13) 0.0659(13) 0.0134(10) 0.0171(10) 0.0102(10)
    C9 0.0486(11) 0.0530(11) 0.0436(10) 0.0189(9) 0.0179(8) 0.0053(8)
    C10 0.0490(11) 0.0632(13) 0.0457(10) 0.0216(9) 0.0189(9) 0.0081(9)
    C11 0.0509(11) 0.0511(11) 0.0477(11) 0.0221(8) 0.0218(9) 0.0132(8)
    C12 0.0383(10) 0.0594(12) 0.0466(10) 0.0142(8) 0.0166(8) 0.0084(9)
    C13 0.0674(14) 0.0650(14) 0.0663(14) 0.0160(10) 0.0296(11) 0.0015(10)
    C14 0.0892(18) 0.098(2) 0.0801(18) 0.0179(14) 0.0410(15) -0.0227(15)
    C15 0.0812(18) 0.146(3) 0.0532(15) 0.0165(17) 0.0319(13) -0.0062(17)
    C16 0.0619(15) 0.134(2) 0.0597(15) 0.0237(14) 0.0266(12) 0.0350(15)
    C17 0.0585(13) 0.0866(15) 0.0605(13) 0.0296(11) 0.0294(10) 0.0264(11)
    C18 0.0505(11) 0.0514(11) 0.0546(11) 0.0239(9) 0.0267(9) 0.0182(8)
    C19 0.0558(12) 0.0598(12) 0.0603(12) 0.0262(9) 0.0307(10) 0.0227(9)
    C20 0.0527(12) 0.0612(12) 0.0824(15) 0.0251(10) 0.0359(11) 0.0316(11)
    C21 0.0521(13) 0.0895(17) 0.1002(18) 0.0228(12) 0.0291(13) 0.0329(13)
    C22 0.0632(15) 0.0807(15) 0.1012(18) 0.0317(12) 0.0543(14) 0.0319(13)
    C23 0.0822(16) 0.0838(16) 0.0843(16) 0.0341(13) 0.0577(14) 0.0206(13)
    C24 0.0635(13) 0.0644(13) 0.0600(13) 0.0256(10) 0.0344(11) 0.0149(10)
    N1 0.0512(9) 0.0688(10) 0.0468(9) 0.0252(8) 0.0197(8) 0.0108(7)
    O1 0.0767(10) 0.1065(12) 0.0592(9) 0.0281(9) 0.0338(8) 0.0020(8)
_geom_special_details
;
All e.s.d.'s (except the e.s.d. in the dihedral angle between two l.s. planes)
are estimated using the full covariance matrix. The cell e.s.d.'s are taken
into account individually in the estimation of e.s.d.'s in distances, angles
and torsion angles; correlations between e.s.d.'s in cell parameters are only
used when they are defined by crystal symmetry. An approximate (isotropic)
treatment of cell e.s.d.'s is used for estimating e.s.d.'s involving l.s.
planes.
;
loop_
    _geom_bond_atom_site_label_1
    _geom_bond_atom_site_label_2
    _geom_bond_site_symmetry_2
    _geom_bond_distance
    _geom_bond_publ_flag
    C1 C10 . 1.514(3) ?
    C1 C2 . 1.515(3) ?
    C1 H1A . 0.9700 ?
    C1 H1B . 0.9700 ?
    C2 C3 . 1.511(3) ?
    C2 H2A . 0.9700 ?
    C2 H2B . 0.9700 ?
    C3 C4 . 1.498(3) ?
    C3 H3A . 0.9700 ?
    C3 H3B . 0.9700 ?
    C4 C5 . 1.391(2) ?
    C4 C9 . 1.392(2) ?
    C5 C6 . 1.366(3) ?
    C5 H5 . 0.9300 ?
    C6 C7 . 1.371(3) ?
    C6 H6 . 0.9300 ?
    C7 C8 . 1.374(3) ?
    C7 H7 . 0.9300 ?
    C8 C9 . 1.385(2) ?
    C8 H8 . 0.9300 ?
    C9 C10 . 1.517(2) ?
    C10 N1 . 1.472(2) ?
    C10 H10 . 0.9800 ?
    C11 N1 . 1.286(2) ?
    C11 C18 . 1.471(2) ?
    C11 C12 . 1.496(2) ?
    C12 C17 . 1.379(2) ?
    C12 C13 . 1.382(3) ?
    C13 C14 . 1.375(3) ?
    C13 H13 . 0.9300 ?
    C14 C15 . 1.365(4) ?
    C14 H14 . 0.9300 ?
    C15 C16 . 1.365(4) ?
    C15 H15 . 0.9300 ?
    C16 C17 . 1.382(3) ?
    C16 H16 . 0.9300 ?
    C17 H17 . 0.9300 ?
    C18 C19 . 1.399(2) ?
    C18 C24 . 1.407(3) ?
    C19 C20 . 1.383(3) ?
    C19 H19 . 0.9300 ?
    C20 C22 . 1.385(3) ?
    C20 C21 . 1.509(3) ?
    C21 H21A . 0.9600 ?
    C21 H21B . 0.9600 ?
    C21 H21C . 0.9600 ?
    C22 C23 . 1.375(3) ?
    C22 H22 . 0.9300 ?
    C23 C24 . 1.380(3) ?
    C23 H23 . 0.9300 ?
    C24 O1 . 1.351(2) ?
    O1 H1 . 0.8200 ?
loop_
    _geom_angle_atom_site_label_1
    _geom_angle_atom_site_label_2
    _geom_angle_atom_site_label_3
    _geom_angle_site_symmetry_1
    _geom_angle_site_symmetry_3
    _geom_angle
    _geom_angle_publ_flag
    C10 C1 C2 . . 110.10(15) ?
    C10 C1 H1A . . 109.6 ?
    C2 C1 H1A . . 109.6 ?
    C10 C1 H1B . . 109.6 ?
    C2 C1 H1B . . 109.6 ?
    H1A C1 H1B . . 108.2 ?
    C3 C2 C1 . . 109.48(17) ?
    C3 C2 H2A . . 109.8 ?
    C1 C2 H2A . . 109.8 ?
    C3 C2 H2B . . 109.8 ?
    C1 C2 H2B . . 109.8 ?
    H2A C2 H2B . . 108.2 ?
    C4 C3 C2 . . 112.22(16) ?
    C4 C3 H3A . . 109.2 ?
    C2 C3 H3A . . 109.2 ?
    C4 C3 H3B . . 109.2 ?
    C2 C3 H3B . . 109.2 ?
    H3A C3 H3B . . 107.9 ?
    C5 C4 C9 . . 118.63(18) ?
    C5 C4 C3 . . 119.88(18) ?
    C9 C4 C3 . . 121.49(16) ?
    C6 C5 C4 . . 121.44(19) ?
    C6 C5 H5 . . 119.3 ?
    C4 C5 H5 . . 119.3 ?
    C5 C6 C7 . . 120.02(19) ?
    C5 C6 H6 . . 120.0 ?
    C7 C6 H6 . . 120.0 ?
    C6 C7 C8 . . 119.4(2) ?
    C6 C7 H7 . . 120.3 ?
    C8 C7 H7 . . 120.3 ?
    C7 C8 C9 . . 121.49(19) ?
    C7 C8 H8 . . 119.3 ?
    C9 C8 H8 . . 119.3 ?
    C8 C9 C4 . . 118.98(17) ?
    C8 C9 C10 . . 119.51(16) ?
    C4 C9 C10 . . 121.50(17) ?
    N1 C10 C1 . . 110.00(14) ?
    N1 C10 C9 . . 107.72(15) ?
    C1 C10 C9 . . 112.97(15) ?
    N1 C10 H10 . . 108.7 ?
    C1 C10 H10 . . 108.7 ?
    C9 C10 H10 . . 108.7 ?
    N1 C11 C18 . . 117.95(16) ?
    N1 C11 C12 . . 123.35(16) ?
    C18 C11 C12 . . 118.69(15) ?
    C17 C12 C13 . . 118.94(19) ?
    C17 C12 C11 . . 119.75(17) ?
    C13 C12 C11 . . 121.31(17) ?
    C14 C13 C12 . . 120.2(2) ?
    C14 C13 H13 . . 119.9 ?
    C12 C13 H13 . . 119.9 ?
    C15 C14 C13 . . 120.2(2) ?
    C15 C14 H14 . . 119.9 ?
    C13 C14 H14 . . 119.9 ?
    C14 C15 C16 . . 120.5(2) ?
    C14 C15 H15 . . 119.8 ?
    C16 C15 H15 . . 119.8 ?
    C15 C16 C17 . . 119.6(2) ?
    C15 C16 H16 . . 120.2 ?
    C17 C16 H16 . . 120.2 ?
    C12 C17 C16 . . 120.5(2) ?
    C12 C17 H17 . . 119.8 ?
    C16 C17 H17 . . 119.8 ?
    C19 C18 C24 . . 117.86(17) ?
    C19 C18 C11 . . 120.89(16) ?
    C24 C18 C11 . . 121.24(16) ?
    C20 C19 C18 . . 122.96(18) ?
    C20 C19 H19 . . 118.5 ?
    C18 C19 H19 . . 118.5 ?
    C19 C20 C22 . . 117.00(19) ?
    C19 C20 C21 . . 121.0(2) ?
    C22 C20 C21 . . 121.95(19) ?
    C20 C21 H21A . . 109.5 ?
    C20 C21 H21B . . 109.5 ?
    H21A C21 H21B . . 109.5 ?
    C20 C21 H21C . . 109.5 ?
    H21A C21 H21C . . 109.5 ?
    H21B C21 H21C . . 109.5 ?
    C23 C22 C20 . . 121.99(19) ?
    C23 C22 H22 . . 119.0 ?
    C20 C22 H22 . . 119.0 ?
    C22 C23 C24 . . 120.6(2) ?
    C22 C23 H23 . . 119.7 ?
    C24 C23 H23 . . 119.7 ?
    O1 C24 C23 . . 118.30(19) ?
    O1 C24 C18 . . 122.10(17) ?
    C23 C24 C18 . . 119.60(19) ?
    C11 N1 C10 . . 122.17(15) ?
    C24 O1 H1 . . 109.5 ?
loop_
    _geom_torsion_atom_site_label_1
    _geom_torsion_atom_site_label_2
    _geom_torsion_atom_site_label_3
    _geom_torsion_atom_site_label_4
    _geom_torsion_site_symmetry_1
    _geom_torsion_site_symmetry_2
    _geom_torsion_site_symmetry_3
    _geom_torsion_site_symmetry_4
    _geom_torsion
    _geom_torsion_publ_flag
    C10 C1 C2 C3 . . . . 65.2(2) ?
    C1 C2 C3 C4 . . . . -51.8(2) ?
    C2 C3 C4 C5 . . . . -159.33(17) ?
    C2 C3 C4 C9 . . . . 20.9(3) ?
    C9 C4 C5 C6 . . . . 0.2(3) ?
    C3 C4 C5 C6 . . . . -179.57(18) ?
    C4 C5 C6 C7 . . . . 0.3(3) ?
    C5 C6 C7 C8 . . . . -0.6(3) ?
    C6 C7 C8 C9 . . . . 0.4(3) ?
    C7 C8 C9 C4 . . . . 0.0(3) ?
    C7 C8 C9 C10 . . . . -178.60(18) ?
    C5 C4 C9 C8 . . . . -0.3(3) ?
    C3 C4 C9 C8 . . . . 179.40(17) ?
    C5 C4 C9 C10 . . . . 178.29(16) ?
    C3 C4 C9 C10 . . . . -2.0(3) ?
    C2 C1 C10 N1 . . . . -165.74(15) ?
    C2 C1 C10 C9 . . . . -45.3(2) ?
    C8 C9 C10 N1 . . . . -45.2(2) ?
    C4 C9 C10 N1 . . . . 136.15(17) ?
    C8 C9 C10 C1 . . . . -166.94(16) ?
    C4 C9 C10 C1 . . . . 14.5(2) ?
    N1 C11 C12 C17 . . . . 98.4(2) ?
    C18 C11 C12 C17 . . . . -80.5(2) ?
    N1 C11 C12 C13 . . . . -81.1(2) ?
    C18 C11 C12 C13 . . . . 100.0(2) ?
    C17 C12 C13 C14 . . . . -0.2(3) ?
    C11 C12 C13 C14 . . . . 179.30(18) ?
    C12 C13 C14 C15 . . . . 0.1(3) ?
    C13 C14 C15 C16 . . . . -0.4(4) ?
    C14 C15 C16 C17 . . . . 0.6(4) ?
    C13 C12 C17 C16 . . . . 0.4(3) ?
    C11 C12 C17 C16 . . . . -179.06(17) ?
    C15 C16 C17 C12 . . . . -0.6(3) ?
    N1 C11 C18 C19 . . . . 177.33(16) ?
    C12 C11 C18 C19 . . . . -3.8(2) ?
    N1 C11 C18 C24 . . . . -1.7(2) ?
    C12 C11 C18 C24 . . . . 177.24(16) ?
    C24 C18 C19 C20 . . . . -1.6(3) ?
    C11 C18 C19 C20 . . . . 179.42(15) ?
    C18 C19 C20 C22 . . . . 0.2(3) ?
    C18 C19 C20 C21 . . . . -179.38(17) ?
    C19 C20 C22 C23 . . . . 0.6(3) ?
    C21 C20 C22 C23 . . . . -179.87(19) ?
    C20 C22 C23 C24 . . . . 0.1(3) ?
    C22 C23 C24 O1 . . . . 178.91(19) ?
    C22 C23 C24 C18 . . . . -1.5(3) ?
    C19 C18 C24 O1 . . . . -178.26(16) ?
    C11 C18 C24 O1 . . . . 0.8(3) ?
    C19 C18 C24 C23 . . . . 2.2(3) ?
    C11 C18 C24 C23 . . . . -178.77(16) ?
    C18 C11 N1 C10 . . . . -179.77(14) ?
    C12 C11 N1 C10 . . . . 1.4(3) ?
    C1 C10 N1 C11 . . . . -100.19(19) ?
    C9 C10 N1 C11 . . . . 136.28(16) ?
loop_
    _geom_hbond_atom_site_label_D
    _geom_hbond_atom_site_label_H
    _geom_hbond_atom_site_label_A
    _geom_hbond_site_symmetry_A
    _geom_hbond_distance_DH
    _geom_hbond_distance_HA
    _geom_hbond_distance_DA
    _geom_hbond_angle_DHA
    O1 H1 N1 . 0.82 1.81 2.541(2) 147
data_global
_journal_date_recd_electronic     2008-09-17
_journal_date_accepted     2008-09-21
_journal_name_full     'Acta Crystallographica, Section E'
_journal_year     2008
_journal_volume     64
_journal_issue     10
_journal_page_first     o2007
_journal_page_last     o2007
_journal_paper_category     QO
_journal_coeditor_code     IS2336
_publ_contact_author_name     'Ting Yang'
_publ_contact_author_address
;
School of Chemistry
Jinan University
250022
China
;
_publ_contact_author_email     yangting365@hotmail.com
_publ_contact_author_fax     '86-531-87153728'
_publ_contact_author_phone     '86-531-87960445'
_publ_section_title
;
4-Methyl-2-[(<i>E</i>)-phenyl(1,2,3,4-tetrahydro-1-naphthylimino)methyl]phenol
;
loop_
    _publ_author_name
    _publ_author_footnote
    _publ_author_address
    'Zhang, Guang-You' .
;
School of Chemistry
Jinan University
Jinan 250022
People's Republic of China
;
    'Yang, Ting' .
;
School of Chemistry
Jinan University
Jinan 250022
People's Republic of China
;
    'Xu, Bao-Wang' .
;
Qilu Pharmaceutical Co. Ltd
Shandong
Jinan 250100
People's Republic of China
;
    'Chen, Di-Juan' .
;
School of Chemistry
Jinan University
Jinan 250022
People's Republic of China
;
    'Wang, Wan-Hui' .
;
Graduate School of Science and Engineering
Saitama University
Saitama 338-8570
Japan
;
