# Supplementary material for: 4-Methyl-2-[(E)-phen­yl(1,2,3,4-tetra­hydro-1-naphthyl­imino)meth­yl]phenol
Source: Acta Crystallogr Sect E Struct Rep Online. 2008 Sep 24;64(Pt 10):o2007. doi: 10.1107/S1600536808030316 (PMC2959346; doi:10.1107/S1600536808030316)
Supplement: Supplementary file 2 [file e-64-o2007-Isup2.hkl]

# 
# h,k,l, Fc-squared, Fo-squared, sigma(Fo-squared) and status flag 
# 
data_I
_shelx_title ' 80103cm in P-1' 
_shelx_refln_list_code          4 
_shelx_F_calc_maximum       89.97 
_exptl_crystal_F_000       364.00 
_reflns_d_resolution_high  0.8256 
 
loop_ 
 _symmetry_equiv_pos_as_xyz 
 'x, y, z' 
 '-x, -y, -z' 
 
_cell_length_a    10.1213 
_cell_length_b    10.3704 
_cell_length_c    10.4821 
_cell_angle_alpha  95.180 
_cell_angle_beta  112.830 
_cell_angle_gamma 106.243 
 
_shelx_F_squared_multiplier     1.000 
 
loop_ 
 _refln_index_h 
 _refln_index_k 
 _refln_index_l 
 _refln_F_squared_calc 
 _refln_F_squared_meas 
 _refln_F_squared_sigma 
 _refln_observed_status 
   2   0   0     6913.13     6775.98     47.78 o 
   3   0   0     3810.21     4009.14     27.15 o 
   4   0   0        0.98        0.09      0.35 o 
   5   0   0      736.02      794.50     14.73 o 
   6   0   0        0.44       -0.20      0.98 o 
   7   0   0      133.05      118.96      5.38 o 
   8   0   0       54.50       49.45      3.81 o 
   9   0   0        0.85        0.86      1.63 o 
  10   0   0        2.93        4.02      2.21 o 
 -10   1   0        4.69        8.02      2.36 o 
  -9   1   0        0.29        0.37      1.24 o 
  -8   1   0        8.99       13.76      2.58 o 
  -7   1   0      355.84      332.81      9.22 o 
  -6   1   0        4.64        3.79      0.98 o 
  -5   1   0       13.23       10.88      0.68 o 
  -4   1   0      800.17      814.51      9.18 o 
  -3   1   0       56.53       63.18      2.35 o 
  -2   1   0      495.97      484.32      4.04 o 
  -1   1   0       93.45       85.12      1.01 o 
   0   1   0      760.56      699.88      9.06 o 
   1   1   0      730.08      700.81      6.60 o 
   2   1   0       28.47       24.34      1.90 o 
   3   1   0      606.32      623.19      6.81 o 
   4   1   0       69.94       73.81      2.08 o 
   5   1   0      162.78      165.39      5.32 o 
   6   1   0      294.04      289.62      8.09 o 
   7   1   0      471.78      475.21     11.58 o 
   8   1   0       85.43       86.43      5.04 o 
   9   1   0       10.99       12.57      2.77 o 
  10   1   0       10.98       10.07      2.77 o 
 -11   2   0        0.62        1.35      1.68 o 
 -10   2   0        4.95        6.00      2.22 o 
  -9   2   0        1.55        0.26      1.36 o 
  -8   2   0      257.89      247.03      5.95 o 
  -7   2   0       27.09       29.51      2.87 o 
  -6   2   0        0.93        1.43      0.85 o 
  -5   2   0        0.02       -0.19      0.52 o 
  -4   2   0        0.63        0.20      0.46 o 
  -3   2   0       20.68       19.85      0.73 o 
  -2   2   0        4.81        6.30      0.46 o 
  -1   2   0     3473.37     3452.28     24.14 o 
   0   2   0     5965.22     5822.35     48.51 o 
   1   2   0     1212.75     1159.40     10.66 o 
   2   2   0      165.10      155.00      3.60 o 
   3   2   0      801.79      839.92      9.02 o 
   4   2   0      114.98      104.89      3.92 o 
   5   2   0      214.24      220.70      4.17 o 
   6   2   0        3.42        3.45      1.49 o 
   7   2   0      192.33      179.68      6.94 o 
   8   2   0        0.72        2.29      1.62 o 
   9   2   0       10.46        7.52      2.31 o 
 -11   3   0        0.05        0.51      1.51 o 
 -10   3   0        0.21        2.95      1.67 o 
  -9   3   0        4.04        2.64      1.41 o 
  -8   3   0        7.53        8.90      1.70 o 
  -7   3   0       11.14       12.70      1.60 o 
  -6   3   0       24.69       21.89      1.68 o 
  -5   3   0       14.91       14.14      1.26 o 
  -4   3   0       33.40       31.45      1.03 o 
  -3   3   0      264.77      247.11      2.92 o 
  -2   3   0       65.58       70.15      1.51 o 
  -1   3   0     6209.80     6069.47     51.22 o 
   0   3   0       14.74       15.26      0.72 o 
   1   3   0      283.36      271.57      3.77 o 
   2   3   0        4.19        4.45      1.10 o 
   3   3   0       91.86       92.32      2.43 o 
   4   3   0       68.14       60.94      2.70 o 
   5   3   0       24.44       26.26      1.68 o 
   6   3   0      200.43      198.19      6.96 o 
   7   3   0      100.49       95.20      5.17 o 
   8   3   0        3.52        6.16      2.07 o 
   9   3   0        6.00       11.31      2.82 o 
 -11   4   0        0.03        2.44      1.93 o 
 -10   4   0        1.25        1.13      1.30 o 
  -9   4   0        0.79       -0.20      1.12 o 
  -8   4   0      270.58      248.15      5.89 o 
  -7   4   0        5.25        5.00      1.22 o 
  -6   4   0        0.13        0.28      0.67 o 
  -5   4   0       57.59       58.26      2.74 o 
  -4   4   0      253.93      248.33      3.26 o 
  -3   4   0       84.85       94.16      1.76 o 
  -2   4   0       98.10       92.92      2.61 o 
  -1   4   0      477.09      516.44      5.63 o 
   0   4   0       25.65       25.06      1.02 o 
   1   4   0       48.13       41.95      1.45 o 
   2   4   0        7.07        8.40      0.93 o 
   3   4   0       60.90       57.73      2.10 o 
   4   4   0        0.28        0.58      0.67 o 
   5   4   0       42.48       44.09      2.39 o 
   6   4   0        1.84        1.66      1.48 o 
   7   4   0        0.00        3.15      1.73 o 
   8   4   0        0.24        2.77      1.86 o 
 -11   5   0        1.63        2.30      1.52 o 
 -10   5   0       18.52       22.43      4.22 o 
  -9   5   0       52.67       51.20      4.74 o 
  -8   5   0       32.37       32.29      2.43 o 
  -7   5   0        0.01        0.30      0.79 o 
  -6   5   0       64.50       67.30      1.87 o 
  -5   5   0        4.70        6.42      0.86 o 
  -4   5   0        2.70        2.80      0.56 o 
  -3   5   0        0.84        0.50      0.40 o 
  -2   5   0      454.62      437.39      4.42 o 
  -1   5   0      787.81      808.55      8.42 o 
   0   5   0      144.60      138.73      3.24 o 
   1   5   0       61.44       50.84      3.00 o 
   2   5   0        1.28        1.57      0.65 o 
   3   5   0        2.63        2.34      0.84 o 
   4   5   0        0.00       -0.58      0.72 o 
   5   5   0       19.28       19.60      1.88 o 
   6   5   0       39.39       41.73      3.86 o 
   7   5   0        2.36        1.99      1.77 o 
   8   5   0        0.48        0.73      1.88 o 
 -11   6   0        0.41        1.87      1.47 o 
 -10   6   0       12.66       16.15      2.26 o 
  -9   6   0       32.72       28.00      2.48 o 
  -8   6   0       11.00       15.95      2.06 o 
  -7   6   0        0.01       -0.29      0.79 o 
  -6   6   0        1.50        1.97      0.66 o 
  -5   6   0        2.48        3.46      0.69 o 
  -4   6   0        4.11        3.40      0.62 o 
  -3   6   0        5.51        6.09      0.65 o 
  -2   6   0        2.29        1.34      0.45 o 
  -1   6   0      142.20      159.81      2.91 o 
   0   6   0       95.27       92.50      2.31 o 
   1   6   0       23.10       25.91      1.41 o 
   2   6   0      138.24      137.18      4.19 o 
   3   6   0      179.30      174.51      6.15 o 
   4   6   0      100.60      106.82      4.83 o 
   5   6   0       77.52       74.29      3.16 o 
   6   6   0       10.23       16.30      2.84 o 
   7   6   0        0.09       -0.18      1.70 o 
 -10   7   0        2.50        3.08      1.41 o 
  -9   7   0        0.29        0.23      1.08 o 
  -8   7   0        0.70        0.85      1.05 o 
  -7   7   0        7.45        8.57      1.39 o 
  -6   7   0      198.17      186.03      3.45 o 
  -5   7   0       37.84       35.74      1.83 o 
  -4   7   0       14.75       14.97      1.06 o 
  -3   7   0        2.60        1.82      0.76 o 
  -2   7   0        2.80        3.63      0.95 o 
  -1   7   0       76.73       71.54      3.97 o 
   0   7   0       14.04       13.47      2.26 o 
   1   7   0        6.73        4.73      1.83 o 
   2   7   0       16.24       17.07      2.70 o 
   3   7   0       55.71       57.84      4.10 o 
   4   7   0       27.96       26.81      3.34 o 
   5   7   0        9.42       11.91      2.65 o 
 -10   8   0        1.26        0.91      2.33 o 
  -9   8   0        0.50       -1.24      1.61 o 
  -8   8   0        4.60        3.71      2.19 o 
  -7   8   0        3.21        4.26      1.92 o 
  -6   8   0       14.97       15.96      1.73 o 
  -5   8   0       26.74       23.07      2.27 o 
  -4   8   0        0.35        0.69      0.84 o 
  -3   8   0        0.49        0.98      0.76 o 
  -2   8   0        0.08        0.67      0.89 o 
  -1   8   0        5.88        6.42      1.93 o 
   0   8   0        0.93        3.61      1.81 o 
   1   8   0       68.68       63.84      4.48 o 
   2   8   0        3.27        3.87      1.81 o 
   3   8   0        5.00        4.62      2.01 o 
   4   8   0        0.07       -0.94      1.62 o 
   5   8   0        0.02       -1.77      1.64 o 
 -10   9   0        1.39        2.48      2.59 o 
  -9   9   0        1.28        2.70      2.28 o 
  -8   9   0        0.11       -2.27      1.66 o 
  -7   9   0       11.13       13.19      2.67 o 
  -6   9   0        4.14        6.35      1.35 o 
  -5   9   0       32.99       35.19      2.40 o 
  -4   9   0        1.63        1.88      1.03 o 
  -3   9   0        8.61        8.72      2.47 o 
  -2   9   0        6.46        9.29      2.41 o 
  -1   9   0        0.24        1.26      1.50 o 
   0   9   0        0.00       -1.29      1.38 o 
   1   9   0        3.04        2.83      1.90 o 
   2   9   0        2.26        2.14      1.75 o 
   3   9   0        0.95        2.85      2.05 o 
   4   9   0        0.02        0.07      1.87 o 
  -9  10   0        1.38        5.58      2.46 o 
  -8  10   0        3.90        4.86      2.42 o 
  -7  10   0       25.66       30.83      3.84 o 
  -6  10   0        0.05       -0.27      1.06 o 
  -5  10   0        0.13       -0.24      1.00 o 
  -4  10   0        1.98        1.90      2.65 o 
  -3  10   0        0.99       -0.19      1.63 o 
  -2  10   0        2.50        4.46      2.11 o 
  -1  10   0        2.35        4.39      2.16 o 
   0  10   0        2.19        1.74      1.82 o 
   1  10   0        3.95        4.25      2.38 o 
   2  10   0        1.19        1.55      2.15 o 
   3  10   0        0.00        2.26      2.24 o 
  -8  11   0        0.00        0.33      2.25 o 
  -7  11   0       19.05       14.25      3.01 o 
  -6  11   0        8.13       11.45      1.93 o 
  -5  11   0       21.30       22.53      3.55 o 
  -4  11   0       21.44       20.06      3.50 o 
  -3  11   0        2.74        0.69      1.80 o 
  -2  11   0        5.98        4.70      2.40 o 
  -1  11   0        1.07        4.71      2.43 o 
   0  11   0        1.55        2.96      2.10 o 
   1  11   0        0.00        0.91      1.92 o 
  -6  12   0        0.92       -1.73      1.52 o 
  -5  12   0        0.32       -0.91      1.93 o 
  -4  12   0        0.69        2.96      2.31 o 
  -3  12   0        0.24        1.77      2.29 o 
  -2  12   0        0.21       -1.68      2.06 o 
  -1  12   0        0.19        2.29      2.44 o 
   1 -12   1        0.28       -0.47      2.23 o 
   2 -12   1        2.41        0.24      1.90 o 
   3 -12   1        7.67        8.04      2.84 o 
   4 -12   1        0.76        0.66      2.13 o 
   5 -12   1        0.02       -1.99      1.77 o 
  -2 -11   1        0.29        2.90      2.40 o 
  -1 -11   1        6.13       10.58      3.12 o 
   0 -11   1        2.94        3.51      2.48 o 
   1 -11   1        1.83        1.48      2.18 o 
   2 -11   1        1.00        1.00      2.02 o 
   3 -11   1        5.92        4.15      2.46 o 
   4 -11   1        3.15        3.72      3.27 o 
   5 -11   1        1.80        2.31      1.39 o 
   6 -11   1       27.45       36.39      4.24 o 
   7 -11   1        0.89        1.95      2.15 o 
   8 -11   1        2.17        2.98      2.29 o 
  -3 -10   1        0.88        1.00      2.17 o 
  -2 -10   1        1.50        1.28      1.95 o 
  -1 -10   1       23.01       27.37      3.97 o 
   0 -10   1        0.02        1.27      1.88 o 
   1 -10   1        4.14        2.54      1.95 o 
   2 -10   1        1.26        1.14      1.30 o 
   3 -10   1        0.00       -0.64      0.93 o 
   4 -10   1       16.71       23.13      2.56 o 
   5 -10   1       35.47       38.09      2.72 o 
   6 -10   1       12.42       16.62      2.97 o 
   7 -10   1        3.67        7.87      2.52 o 
   8 -10   1        8.96       15.32      3.44 o 
   9 -10   1        9.64       18.49      3.89 o 
  -5  -9   1        7.49       12.57      3.26 o 
  -4  -9   1        1.46        2.31      2.05 o 
  -3  -9   1        0.99        1.84      1.90 o 
  -2  -9   1       16.43       18.37      3.15 o 
  -1  -9   1       18.38       20.73      3.25 o 
   0  -9   1        5.38        4.57      2.14 o 
   1  -9   1       34.38       38.52      3.94 o 
   2  -9   1        7.06        7.36      1.42 o 
   3  -9   1       10.72       11.64      2.55 o 
   4  -9   1      162.58      166.55      4.60 o 
   5  -9   1        3.63        4.17      1.27 o 
   6  -9   1      104.51      107.28      5.68 o 
   7  -9   1       25.64       29.10      3.78 o 
   8  -9   1        6.98       12.79      3.07 o 
   9  -9   1       19.34       22.30      3.87 o 
  -6  -8   1        1.49        2.58      2.12 o 
  -5  -8   1        0.23       -1.38      1.64 o 
  -4  -8   1        1.47        1.02      1.62 o 
  -3  -8   1        4.66        6.42      2.11 o 
  -2  -8   1        8.94        9.57      2.29 o 
  -1  -8   1        9.13        8.77      2.10 o 
   0  -8   1       29.11       27.96      3.15 o 
   1  -8   1        0.32        1.50      1.45 o 
   2  -8   1       70.77       68.50      2.70 o 
   3  -8   1        5.65        5.73      1.16 o 
   4  -8   1        1.67        3.44      1.19 o 
   5  -8   1       26.45       28.40      2.07 o 
   6  -8   1        0.20       -1.02      1.18 o 
   7  -8   1        9.40       11.78      2.64 o 
   8  -8   1        0.31       -0.85      1.44 o 
   9  -8   1        6.05        4.82      2.43 o 
  10  -8   1        0.67       -0.58      2.04 o 
  -6  -7   1       28.56       39.67      4.04 o 
  -5  -7   1       35.68       35.54      3.80 o 
  -4  -7   1       20.25       18.27      2.87 o 
  -3  -7   1       38.39       35.84      3.51 o 
  -2  -7   1       38.08       37.85      3.20 o 
  -1  -7   1       16.41       14.12      2.37 o 
   0  -7   1        0.19        0.31      1.08 o 
   1  -7   1       30.54       28.81      2.76 o 
   2  -7   1      167.22      171.67      3.99 o 
   3  -7   1       29.45       26.47      1.79 o 
   4  -7   1        5.94        4.07      1.00 o 
   5  -7   1      102.85       99.20      3.12 o 
   6  -7   1       48.14       44.51      3.78 o 
   7  -7   1        6.97        9.25      1.41 o 
   8  -7   1       22.69       23.46      2.18 o 
   9  -7   1        5.54        5.89      1.56 o 
  10  -7   1        0.72        1.02      2.54 o 
  -6  -6   1        1.35        0.79      1.12 o 
  -5  -6   1       25.77       34.44      2.30 o 
  -4  -6   1        0.42        1.53      0.90 o 
  -3  -6   1       40.36       36.27      1.86 o 
  -2  -6   1        0.04        0.10      0.55 o 
  -1  -6   1        7.71        8.48      1.08 o 
   0  -6   1       62.18       71.75      2.04 o 
   1  -6   1      841.49      892.85      9.07 o 
   2  -6   1       12.57       10.83      0.71 o 
   3  -6   1        3.33        4.55      0.59 o 
   4  -6   1        0.30        0.76      0.46 o 
   5  -6   1        0.61       -0.54      0.45 o 
   6  -6   1        9.48        8.85      1.31 o 
   7  -6   1        0.23       -0.15      0.84 o 
   8  -6   1       14.15       11.63      2.58 o 
   9  -6   1       16.21       15.29      2.08 o 
  10  -6   1        1.79        4.95      1.63 o 
  -8  -5   1        2.27        2.23      1.81 o 
  -7  -5   1        2.45        2.49      1.79 o 
  -6  -5   1       59.65       72.28      4.43 o 
  -5  -5   1       55.73       50.16      2.42 o 
  -4  -5   1      133.28      123.82      3.39 o 
  -3  -5   1       58.89       55.28      2.53 o 
  -2  -5   1        8.75        9.88      1.32 o 
  -1  -5   1      173.95      160.86      2.88 o 
   0  -5   1      805.55      865.77      8.76 o 
   1  -5   1       14.02       12.26      0.99 o 
   2  -5   1      842.41      868.82      7.31 o 
   3  -5   1       57.38       57.22      1.53 o 
   4  -5   1      173.93      190.80      2.91 o 
   5  -5   1      105.67      109.03      2.39 o 
   6  -5   1        5.38        6.62      1.31 o 
   7  -5   1        7.15        6.69      1.36 o 
   8  -5   1      183.56      197.97      5.32 o 
   9  -5   1       23.52       18.13      2.25 o 
  10  -5   1       18.92       26.73      3.67 o 
  -9  -4   1        2.84        4.23      2.22 o 
  -8  -4   1        0.29       -0.92      1.54 o 
  -7  -4   1       37.69       41.24      3.51 o 
  -6  -4   1       12.60       15.71      1.68 o 
  -5  -4   1       37.07       32.55      2.91 o 
  -4  -4   1       58.01       55.27      2.15 o 
  -3  -4   1        0.81        2.37      0.66 o 
  -2  -4   1       42.47       40.60      2.21 o 
  -1  -4   1      628.81      634.17      6.92 o 
   0  -4   1     1409.93     1500.54     13.69 o 
   1  -4   1     1708.85     1694.14     15.33 o 
   2  -4   1       58.99       51.10      1.15 o 
   3  -4   1        5.54        5.23      0.55 o 
   4  -4   1        7.65        9.85      0.74 o 
   5  -4   1        8.10        8.46      0.71 o 
   6  -4   1        0.01        0.03      0.68 o 
   7  -4   1        3.58        3.78      1.17 o 
   8  -4   1      151.67      144.71      4.59 o 
   9  -4   1        1.15        1.16      1.23 o 
  10  -4   1        0.99        2.96      2.57 o 
  -9  -3   1        3.88        1.32      1.69 o 
  -8  -3   1        9.97       11.88      2.52 o 
  -7  -3   1      133.20      121.37      5.68 o 
  -6  -3   1      218.85      211.69      4.54 o 
  -5  -3   1        4.62        4.92      0.94 o 
  -4  -3   1       55.84       56.63      2.01 o 
  -3  -3   1       16.77       17.44      1.74 o 
  -2  -3   1        0.34       -0.13      0.35 o 
  -1  -3   1      119.67      128.07      2.17 o 
   0  -3   1     1865.36     1939.78     24.49 o 
   1  -3   1     1517.79     1479.81     13.19 o 
   2  -3   1        2.26        3.45      0.80 o 
   3  -3   1      148.48      147.74      2.11 o 
   4  -3   1      164.74      158.00      2.26 o 
   5  -3   1       27.39       27.00      1.66 o 
   6  -3   1        5.37        9.00      2.90 o 
   7  -3   1        0.02       -0.34      1.44 o 
   8  -3   1      249.51      247.73      6.05 o 
   9  -3   1       29.13       31.97      2.74 o 
  10  -3   1        0.22        0.04      1.33 o 
 -10  -2   1        4.27        3.01      2.03 o 
  -9  -2   1       20.29       18.33      3.10 o 
  -8  -2   1        3.15        4.19      1.96 o 
  -7  -2   1       88.63       77.82      4.50 o 
  -6  -2   1       25.45       28.05      1.65 o 
  -5  -2   1        1.53        3.85      0.77 o 
  -4  -2   1        2.72        1.88      0.60 o 
  -3  -2   1       11.66       11.75      2.03 o 
  -2  -2   1      116.17      116.26      2.20 o 
  -1  -2   1      441.13      431.82      4.63 o 
   0  -2   1     6270.96     6575.44     75.24 o 
   1  -2   1     5225.28     5270.46     35.30 o 
   2  -2   1       10.72       12.36      0.55 o 
   3  -2   1       18.60       19.99      0.62 o 
   4  -2   1      112.06      116.43      2.87 o 
   5  -2   1       35.78       36.85      1.86 o 
   6  -2   1        2.36        2.46      0.91 o 
   7  -2   1        8.54        8.36      1.73 o 
   8  -2   1       24.07       20.66      3.76 o 
   9  -2   1        0.48        1.41      1.47 o 
  10  -2   1        0.38        0.95      1.49 o 
 -10  -1   1        0.50       -0.17      1.63 o 
  -9  -1   1        1.63        0.95      1.47 o 
  -8  -1   1        3.89        1.80      1.51 o 
  -7  -1   1      243.20      239.28      7.75 o 
  -6  -1   1      127.19      117.57      2.95 o 
  -5  -1   1       67.87       52.68      1.82 o 
  -4  -1   1     1420.31     1433.80     13.81 o 
  -3  -1   1      313.38      325.87      4.26 o 
  -2  -1   1     2861.15     2815.36     61.93 o 
  -1  -1   1      429.95      411.64      4.19 o 
   0  -1   1      696.44      738.05      6.88 o 
   1  -1   1     1523.34     1567.50     13.37 o 
   2  -1   1      220.89      231.38      3.30 o 
   3  -1   1        0.58        0.18      0.46 o 
   4  -1   1       17.98       19.36      1.34 o 
   5  -1   1        0.00       -0.33      0.56 o 
   6  -1   1        3.27        2.76      0.99 o 
   7  -1   1      262.02      250.22      5.70 o 
   8  -1   1       35.96       38.42      3.82 o 
   9  -1   1        0.13       -0.14      1.35 o 
  10  -1   1        0.27        0.33      1.37 o 
 -10   0   1        0.34        0.73      1.49 o 
  -9   0   1       85.03       81.46      5.05 o 
  -8   0   1       40.63       44.45      3.70 o 
  -7   0   1       16.46       19.98      2.71 o 
  -6   0   1        0.15        0.82      0.53 o 
  -5   0   1     1396.57     1480.12     14.35 o 
  -4   0   1        0.21        0.03      0.39 o 
  -3   0   1     1219.18     1222.74     16.58 o 
  -2   0   1     1628.18     1555.45     19.45 o 
  -1   0   1     1650.26     1738.15     21.02 o 
   1   0   1      825.41      786.32      5.91 o 
   2   0   1      117.12       99.29      1.66 o 
   3   0   1      281.18      286.10      3.04 o 
   4   0   1       17.16       11.36      0.66 o 
   5   0   1      188.66      185.19      2.68 o 
   6   0   1        8.46        6.39      1.78 o 
   7   0   1       51.27       48.44      3.71 o 
   8   0   1        0.83        1.19      1.52 o 
   9   0   1        2.66        1.65      1.74 o 
  10   0   1        0.96        0.06      1.73 o 
 -11   1   1        1.10        2.48      2.10 o 
 -10   1   1        0.00        0.02      1.56 o 
  -9   1   1        0.17       -1.43      1.09 o 
  -8   1   1        0.28        1.49      1.49 o 
  -7   1   1       14.93       17.15      2.46 o 
  -6   1   1       33.09       37.14      2.27 o 
  -5   1   1      260.85      282.65      6.78 o 
  -4   1   1      183.59      185.49      3.44 o 
  -3   1   1      114.35      124.07      2.42 o 
  -2   1   1      695.59      707.45      5.53 o 
  -1   1   1       13.21        9.99      0.46 o 
   0   1   1       70.43       74.21      1.60 o 
   1   1   1      974.19      978.78     18.44 o 
   2   1   1     1527.36     1553.51     14.06 o 
   3   1   1      336.84      336.75      8.91 o 
   4   1   1      461.46      473.04      5.94 o 
   5   1   1       53.66       48.89      2.67 o 
   6   1   1        1.24        2.51      1.45 o 
   7   1   1      124.64      117.33      5.68 o 
   8   1   1        7.56        5.57      2.07 o 
   9   1   1        6.22        7.51      2.35 o 
 -11   2   1        5.51        9.89      2.62 o 
 -10   2   1        0.57       -0.67      1.25 o 
  -9   2   1        0.00        0.55      1.39 o 
  -8   2   1       80.45       86.89      4.78 o 
  -7   2   1        0.98        2.25      1.06 o 
  -6   2   1        8.35        6.11      1.38 o 
  -5   2   1        0.75       -0.25      0.58 o 
  -4   2   1      657.99      659.06      7.65 o 
  -3   2   1      505.42      511.23      4.66 o 
  -2   2   1     5076.93     5249.72     35.00 o 
  -1   2   1     2051.17     2069.09     14.28 o 
   0   2   1      573.02      535.32      5.64 o 
   1   2   1      758.44      780.49      7.97 o 
   2   2   1      219.88      225.12      3.53 o 
   3   2   1      199.21      204.56      3.56 o 
   4   2   1       42.02       45.91      1.75 o 
   5   2   1        3.86        3.81      0.88 o 
   6   2   1        2.93        4.42      1.80 o 
   7   2   1       12.44       10.33      2.44 o 
   8   2   1       23.53       22.16      3.29 o 
   9   2   1        0.28        0.81      1.79 o 
 -11   3   1        0.56        0.74      1.55 o 
 -10   3   1       20.28       23.42      3.45 o 
  -9   3   1        4.85        7.38      2.07 o 
  -8   3   1       27.46       32.20      2.42 o 
  -7   3   1        4.66        2.42      1.36 o 
  -6   3   1      172.69      178.89      4.13 o 
  -5   3   1      293.51      306.62      3.78 o 
  -4   3   1      141.06      139.32      2.24 o 
  -3   3   1       73.42       67.65      1.43 o 
  -2   3   1      230.99      223.77      2.86 o 
  -1   3   1      198.21      200.28      2.27 o 
   0   3   1      540.73      516.45      5.90 o 
   1   3   1        9.07        8.41      1.17 o 
   2   3   1       66.98       66.59      1.99 o 
   3   3   1      120.67      122.31      4.28 o 
   4   3   1        9.44       12.70      1.24 o 
   5   3   1       37.82       38.49      2.04 o 
   6   3   1       29.82       27.18      3.26 o 
   7   3   1        0.32        1.01      1.57 o 
   8   3   1        2.39        1.79      1.73 o 
 -11   4   1        3.75        4.66      2.01 o 
 -10   4   1       38.53       47.18      4.45 o 
  -9   4   1      105.79       96.88      4.20 o 
  -8   4   1        0.28        0.49      1.61 o 
  -7   4   1        9.55        7.23      1.32 o 
  -6   4   1      332.79      334.63      4.33 o 
  -5   4   1        6.30        7.11      0.86 o 
  -4   4   1      102.93      115.39      2.16 o 
  -3   4   1      529.02      520.26      5.06 o 
  -2   4   1       88.31       92.22      1.65 o 
  -1   4   1      239.75      234.83      3.55 o 
   0   4   1       12.53       13.15      0.96 o 
   1   4   1        9.65       11.36      1.00 o 
   2   4   1      456.15      485.03      6.67 o 
   3   4   1        0.33        0.61      0.64 o 
   4   4   1        6.38       10.60      3.49 o 
   5   4   1        0.38       -0.04      0.90 o 
   6   4   1        6.36        6.99      2.15 o 
   7   4   1        3.05        1.61      1.70 o 
   8   4   1        0.00       -0.78      1.83 o 
 -11   5   1        0.37        0.68      1.47 o 
 -10   5   1       29.70       31.70      2.80 o 
  -9   5   1        0.02        0.45      1.06 o 
  -8   5   1        3.66        4.29      1.24 o 
  -7   5   1       48.67       43.76      4.60 o 
  -6   5   1       56.89       57.04      1.78 o 
  -5   5   1      842.15      886.19      8.31 o 
  -4   5   1       22.91       24.24      2.00 o 
  -3   5   1      101.72      105.06      2.01 o 
  -2   5   1       13.16       13.64      0.78 o 
  -1   5   1       54.69       51.80      2.24 o 
   0   5   1       65.86       65.02      2.44 o 
   1   5   1       35.57       33.22      2.88 o 
   2   5   1        3.63        2.89      1.40 o 
   3   5   1        5.09        5.19      1.15 o 
   4   5   1        9.52       16.84      1.73 o 
   5   5   1       22.73       26.28      3.05 o 
   6   5   1        0.19        0.24      1.43 o 
   7   5   1        3.35        2.79      1.99 o 
 -11   6   1        6.13        8.53      2.18 o 
 -10   6   1        0.06        0.02      1.24 o 
  -9   6   1       12.35       14.43      1.98 o 
  -8   6   1        4.26        3.21      1.23 o 
  -7   6   1        8.35        6.12      1.30 o 
  -6   6   1      224.38      232.88      3.82 o 
  -5   6   1        1.44        2.01      0.63 o 
  -4   6   1       98.09      100.20      2.58 o 
  -3   6   1        2.16        1.96      0.53 o 
  -2   6   1      761.99      759.25      7.31 o 
  -1   6   1      182.35      162.74      3.72 o 
   0   6   1      107.67      105.68      2.76 o 
   1   6   1      382.75      373.32      5.94 o 
   2   6   1        2.07        3.35      1.10 o 
   3   6   1      216.16      214.35      4.89 o 
   4   6   1        1.40        0.37      1.01 o 
   5   6   1        0.44       -0.38      0.99 o 
   6   6   1        3.77        4.67      2.13 o 
 -11   7   1        9.96       12.45      3.05 o 
 -10   7   1        2.29        3.52      2.04 o 
  -9   7   1        0.35        1.68      1.13 o 
  -8   7   1        6.47        6.76      1.44 o 
  -7   7   1        4.23        3.78      0.88 o 
  -6   7   1       29.23       26.14      1.52 o 
  -5   7   1       14.77       16.42      1.19 o 
  -4   7   1        0.58        0.27      0.54 o 
  -3   7   1        0.13        0.26      0.50 o 
  -2   7   1       55.23       51.33      1.55 o 
  -1   7   1      101.19       97.45      2.73 o 
   0   7   1        0.10       -0.46      0.62 o 
   1   7   1       30.10       30.50      2.87 o 
   2   7   1       30.34       30.15      1.94 o 
   3   7   1        2.58        5.52      2.14 o 
   4   7   1        6.74        8.47      2.38 o 
 -10   8   1        9.47       15.34      3.63 o 
  -9   8   1        1.33       -0.33      1.93 o 
  -8   8   1        4.63        5.98      2.33 o 
  -7   8   1        5.92        6.55      1.41 o 
  -6   8   1       39.46       44.66      2.41 o 
  -5   8   1        0.32       -0.61      1.02 o 
  -4   8   1        0.05        0.59      0.76 o 
  -3   8   1       19.58       19.61      1.63 o 
  -2   8   1        4.05        4.60      1.84 o 
  -1   8   1        0.20       -0.97      1.25 o 
   0   8   1        7.87       10.94      2.44 o 
   1   8   1       99.20      108.59      5.57 o 
   2   8   1        5.54        9.29      2.51 o 
   3   8   1       15.03       13.15      2.73 o 
   4   8   1        0.52        1.11      1.81 o 
 -10   9   1        0.07       -1.36      2.26 o 
  -9   9   1        0.85        2.02      2.10 o 
  -8   9   1        0.16       -1.05      1.60 o 
  -7   9   1        0.40        1.57      1.16 o 
  -6   9   1        0.23       -0.40      0.91 o 
  -5   9   1        1.02        1.89      1.00 o 
  -4   9   1       26.50       23.46      1.99 o 
  -3   9   1       36.83       32.75      3.57 o 
  -2   9   1        7.66        7.87      2.20 o 
  -1   9   1        2.34        0.91      1.69 o 
   0   9   1        0.00       -1.22      1.25 o 
   1   9   1        8.00        6.96      2.31 o 
   2   9   1        0.74        2.49      1.92 o 
   3   9   1        0.46        2.41      2.05 o 
   4   9   1        4.52        5.24      2.40 o 
  -9  10   1        7.53        7.08      2.80 o 
  -8  10   1        0.26        3.67      2.16 o 
  -7  10   1       23.66       24.79      2.40 o 
  -6  10   1       10.46       10.93      2.65 o 
  -5  10   1        0.68        0.34      1.64 o 
  -4  10   1        2.43        1.69      1.67 o 
  -3  10   1        7.63       11.11      2.63 o 
  -2  10   1        4.00        6.72      2.30 o 
  -1  10   1       16.16       13.53      2.87 o 
   0  10   1        1.22       -1.71      1.51 o 
   1  10   1        0.45       -0.19      1.78 o 
   2  10   1        1.23        2.44      2.25 o 
  -7  11   1       14.84       18.60      3.30 o 
  -6  11   1       12.01       15.54      3.07 o 
  -5  11   1        4.80        2.02      1.82 o 
  -4  11   1       28.04       37.62      4.41 o 
  -3  11   1        3.16        6.06      2.48 o 
  -2  11   1        2.39        4.06      2.42 o 
  -1  11   1        0.66        1.69      1.99 o 
   0  11   1        1.61        3.60      2.37 o 
   1  11   1        0.25        3.31      2.41 o 
  -6  12   1        0.24       -1.44      1.77 o 
  -5  12   1        2.55        6.12      2.69 o 
  -4  12   1        1.68        0.54      2.03 o 
  -3  12   1        0.01        1.40      2.07 o 
  -2  12   1        0.34        1.06      2.19 o 
   0 -12   2        7.16        7.07      3.00 o 
   1 -12   2        3.31        6.50      2.74 o 
   2 -12   2        6.36        8.25      2.89 o 
   3 -12   2        0.34        0.53      1.95 o 
   4 -12   2        0.28        1.25      1.35 o 
   5 -12   2        2.23        7.07      1.76 o 
  -2 -11   2        0.40        1.61      2.23 o 
  -1 -11   2        0.02        1.78      1.98 o 
   0 -11   2        0.44       -1.07      2.06 o 
   1 -11   2        1.54        4.45      2.48 o 
   2 -11   2        3.69        4.92      2.72 o 
   3 -11   2       17.53       16.54      2.14 o 
   4 -11   2        3.68        4.07      1.49 o 
   5 -11   2        0.67        1.85      1.51 o 
   6 -11   2       10.42       15.70      3.35 o 
   7 -11   2        2.03        3.63      2.30 o 
  -4 -10   2        0.20       -0.24      2.03 o 
  -3 -10   2        2.12        4.08      2.25 o 
  -2 -10   2        2.87        0.97      1.86 o 
  -1 -10   2        9.89        8.77      2.46 o 
   0 -10   2       23.98       20.51      3.39 o 
   1 -10   2        5.03        3.89      1.94 o 
   2 -10   2       42.65       43.95      8.91 o 
   3 -10   2       44.60       39.56      2.88 o 
   4 -10   2       28.98       30.80      2.51 o 
   5 -10   2       27.52       28.13      6.03 o 
   6 -10   2        1.78        3.96      1.96 o 
   7 -10   2        0.06       -0.39      1.81 o 
   8 -10   2        4.70        3.98      2.37 o 
  -5  -9   2       44.80       54.34      5.11 o 
  -4  -9   2        1.04        2.98      2.07 o 
  -3  -9   2        6.43        9.28      2.63 o 
  -2  -9   2        0.08        2.36      1.96 o 
  -1  -9   2        8.00        4.95      1.98 o 
   0  -9   2        0.92        1.77      1.66 o 
   1  -9   2        0.06       -0.16      1.40 o 
   2  -9   2      141.68      140.51      4.23 o 
   3  -9   2       18.30       19.64      2.02 o 
   4  -9   2        2.64        6.39      2.51 o 
   5  -9   2       15.82       15.08      1.81 o 
   6  -9   2       31.20       24.85      3.47 o 
   7  -9   2        1.59        3.98      2.14 o 
   8  -9   2        6.53        9.97      2.77 o 
   9  -9   2       15.22       17.93      3.87 o 
  -6  -8   2        4.09        4.89      2.36 o 
  -5  -8   2        7.89        9.64      2.66 o 
  -4  -8   2        0.68        1.46      1.64 o 
  -3  -8   2        0.14        0.20      1.37 o 
  -2  -8   2        9.39       11.29      2.44 o 
  -1  -8   2        9.50       11.36      2.36 o 
   0  -8   2       41.75       38.67      3.60 o 
   1  -8   2      234.10      232.92      7.59 o 
   2  -8   2      270.90      251.55      7.73 o 
   3  -8   2       54.42       53.17      2.53 o 
   4  -8   2        3.24        2.23      1.08 o 
   5  -8   2       39.15       33.68      2.20 o 
   6  -8   2        5.90        7.87      2.18 o 
   7  -8   2        2.66        0.93      1.53 o 
   8  -8   2       18.79       20.86      3.79 o 
   9  -8   2       37.35       39.71      4.83 o 
  -6  -7   2       44.69       51.62      4.22 o 
  -5  -7   2       11.47       14.76      2.77 o 
  -4  -7   2        0.60       -0.55      1.27 o 
  -3  -7   2        7.92        9.03      2.09 o 
  -2  -7   2        0.34       -0.71      1.06 o 
  -1  -7   2       41.73       39.70      3.09 o 
   0  -7   2        0.04       -0.22      1.06 o 
   1  -7   2       15.38       15.04      2.25 o 
   2  -7   2      271.04      255.21      7.16 o 
   3  -7   2       11.63       11.60      1.35 o 
   4  -7   2        5.95        5.51      1.11 o 
   5  -7   2       10.35       13.53      2.44 o 
   6  -7   2       15.83       13.17      2.59 o 
   7  -7   2        1.31        1.62      1.70 o 
   8  -7   2       85.32       94.10      5.86 o 
   9  -7   2       22.02       19.60      3.61 o 
  10  -7   2        4.68       11.04      3.28 o 
  -7  -6   2        8.48        9.14      2.42 o 
  -6  -6   2        9.07       12.71      2.53 o 
  -5  -6   2       13.45       14.80      2.48 o 
  -4  -6   2       30.28       33.62      3.21 o 
  -3  -6   2       16.85       16.36      2.32 o 
  -2  -6   2        0.99        1.72      1.15 o 
  -1  -6   2        4.76        1.86      1.03 o 
   0  -6   2       83.31       84.38      3.92 o 
   1  -6   2     1545.45     1530.96     22.45 o 
   2  -6   2       38.42       34.98      1.72 o 
   3  -6   2       41.95       36.96      1.20 o 
   4  -6   2       54.71       51.56      1.56 o 
   5  -6   2        0.04       -0.17      0.56 o 
   6  -6   2       50.41       55.48      4.34 o 
   7  -6   2        1.00        2.78      1.07 o 
   8  -6   2       50.94       60.48      3.04 o 
   9  -6   2       46.61       54.77      4.56 o 
  10  -6   2        0.00        1.85      1.40 o 
  -8  -5   2        2.81        5.13      2.02 o 
  -7  -5   2        3.36        4.02      1.20 o 
  -6  -5   2      306.55      286.08      5.90 o 
  -5  -5   2      301.93      283.00      7.38 o 
  -4  -5   2      112.95       98.68      2.94 o 
  -3  -5   2       55.37       55.51      2.02 o 
  -2  -5   2      170.54      199.39      3.49 o 
  -1  -5   2      150.43      170.95      2.66 o 
   0  -5   2     1206.27     1276.64     18.84 o 
   1  -5   2        2.60        7.82      1.37 o 
   2  -5   2        0.54        1.48      0.47 o 
   3  -5   2        0.20        0.01      0.46 o 
   4  -5   2       66.94       62.66      1.62 o 
   5  -5   2        4.43        5.81      1.03 o 
   6  -5   2       11.43       10.09      1.39 o 
   7  -5   2       15.62       14.17      1.73 o 
   8  -5   2      170.57      158.84      4.83 o 
   9  -5   2       10.78       10.95      3.13 o 
  10  -5   2        1.46        1.09      3.29 o 
  -9  -4   2        1.48        2.64      1.85 o 
  -8  -4   2        3.80        1.97      1.69 o 
  -7  -4   2       52.96       56.68      6.54 o 
  -6  -4   2       75.39       77.85      2.91 o 
  -5  -4   2       21.42       18.28      1.52 o 
  -4  -4   2       34.91       35.84      1.70 o 
  -3  -4   2        0.15       -0.32      0.50 o 
  -2  -4   2       16.93       14.60      0.97 o 
  -1  -4   2        0.49        0.95      0.34 o 
   0  -4   2      688.44      734.33     11.78 o 
   1  -4   2     1469.09     1500.69     19.57 o 
   2  -4   2       12.11       15.09      0.95 o 
   3  -4   2      147.17      140.65      2.53 o 
   4  -4   2       29.40       35.16      1.88 o 
   5  -4   2       17.73       17.96      1.50 o 
   6  -4   2       43.42       41.99      2.21 o 
   7  -4   2       26.63       26.86      3.68 o 
   8  -4   2        6.63        6.29      1.64 o 
   9  -4   2        7.18        8.69      1.95 o 
  10  -4   2        0.16        2.03      1.69 o 
 -10  -3   2        2.61        2.89      1.85 o 
  -9  -3   2        0.00       -1.50      1.43 o 
  -8  -3   2        4.86        5.43      1.93 o 
  -7  -3   2        7.03        9.85      3.52 o 
  -6  -3   2        2.23        1.49      0.78 o 
  -5  -3   2        0.10        1.07      0.90 o 
  -4  -3   2        4.92        4.98      0.82 o 
  -3  -3   2       58.79       63.45      1.91 o 
  -2  -3   2      370.18      355.61      4.58 o 
  -1  -3   2       15.95       12.54      0.97 o 
   0  -3   2     3939.73     3993.04     47.44 o 
   1  -3   2      120.82      108.73      1.78 o 
   2  -3   2     1610.72     1667.48     12.24 o 
   3  -3   2       49.81       53.74      1.34 o 
   4  -3   2      116.30      113.00      2.91 o 
   5  -3   2      229.04      220.31      5.62 o 
   6  -3   2      175.67      163.02      4.26 o 
   7  -3   2      828.82      830.94     11.73 o 
   8  -3   2        1.17       -0.55      1.54 o 
   9  -3   2       14.77       14.45      2.85 o 
  10  -3   2        6.77        7.93      3.46 o 
 -10  -2   2        4.58        1.25      1.73 o 
  -9  -2   2       30.93       24.56      3.41 o 
  -8  -2   2        0.00        0.54      1.36 o 
  -7  -2   2       16.24       18.58      1.68 o 
  -6  -2   2      120.89      100.59     11.66 o 
  -5  -2   2       13.90       14.92      1.40 o 
  -4  -2   2      450.12      453.38      6.03 o 
  -3  -2   2      351.95      321.89      4.58 o 
  -2  -2   2       20.47       23.37      1.01 o 
  -1  -2   2     2009.53     1965.38     17.03 o 
   0  -2   2     2921.47     2992.10     41.16 o 
   1  -2   2        0.18       -0.01      0.22 o 
   2  -2   2      237.07      251.85      2.73 o 
   3  -2   2       66.19       70.58      2.06 o 
   4  -2   2       58.36       55.26      2.10 o 
   5  -2   2       23.48       26.45      1.78 o 
   6  -2   2        4.50        6.36      1.26 o 
   7  -2   2       46.44       51.76      4.06 o 
   8  -2   2        4.53        4.99      1.47 o 
   9  -2   2        2.24        6.88      2.23 o 
  10  -2   2        1.78        4.72      2.10 o 
 -10  -1   2       24.03       24.16      3.54 o 
  -9  -1   2        3.85        4.86      2.00 o 
  -8  -1   2       39.58       41.03      3.82 o 
  -7  -1   2        8.44        9.54      1.76 o 
  -6  -1   2       22.13       24.31      1.44 o 
  -5  -1   2        8.53        4.83      0.76 o 
  -4  -1   2      362.71      396.55      5.33 o 
  -3  -1   2       51.40       46.28      1.47 o 
  -2  -1   2      325.32      331.73      5.57 o 
  -1  -1   2      727.45      786.89     10.32 o 
   0  -1   2      488.79      503.20      7.12 o 
   1  -1   2       73.82       71.85      1.60 o 
   2  -1   2       27.82       26.69      1.15 o 
   3  -1   2      193.17      207.98      3.76 o 
   4  -1   2       10.02       10.79      1.15 o 
   5  -1   2        8.34       11.27      3.56 o 
   6  -1   2        4.47        4.16      1.39 o 
   7  -1   2      137.38      138.66      7.83 o 
   8  -1   2        7.07        8.32      2.24 o 
   9  -1   2        0.00       -0.50      1.11 o 
 -11   0   2        6.44       11.26      2.93 o 
 -10   0   2        7.00        4.21      2.07 o 
  -9   0   2        6.86        7.01      2.13 o 
  -8   0   2       11.39       10.57      2.39 o 
  -7   0   2       16.05       13.42      1.24 o 
  -6   0   2       41.44       40.53      1.68 o 
  -5   0   2      134.24      133.63      4.49 o 
  -4   0   2      384.10      370.79      7.34 o 
  -3   0   2      687.90      742.96     11.11 o 
  -2   0   2     1263.11     1228.06     15.95 o 
   0   0   2     1255.94     1289.52     16.44 o 
   1   0   2      909.01      937.46      8.32 o 
   2   0   2       45.55       41.73      0.97 o 
   3   0   2       17.17       25.25      0.85 o 
   4   0   2      147.60      147.48      2.48 o 
   5   0   2       34.93       34.15      1.96 o 
   6   0   2       76.12       61.57      3.62 o 
   7   0   2        4.79        2.40      1.47 o 
   8   0   2        1.91        1.06      1.39 o 
   9   0   2        1.74        5.52      2.44 o 
 -11   1   2        0.19        1.30      1.88 o 
 -10   1   2        7.98        5.33      2.18 o 
  -9   1   2        0.52        1.24      1.62 o 
  -8   1   2        0.89        3.58      1.70 o 
  -7   1   2       18.78       23.13      2.62 o 
  -6   1   2      141.18      142.95      5.07 o 
  -5   1   2     1351.23     1500.53     21.47 o 
  -4   1   2      305.11      319.36      6.65 o 
  -3   1   2     1199.88     1112.21     15.26 o 
  -2   1   2     6955.01     6778.50     99.32 o 
  -1   1   2     8094.28     7825.94     68.61 o 
   0   1   2      229.30      225.56      3.45 o 
   1   1   2      430.37      456.15      4.77 o 
   2   1   2      294.62      306.98      4.10 o 
   3   1   2     1222.50     1340.14     10.64 o 
   4   1   2        1.57        1.57      0.55 o 
   5   1   2       27.61       28.36      2.87 o 
   6   1   2        1.79       -0.69      1.05 o 
   7   1   2        0.82        1.06      1.40 o 
   8   1   2        0.00        0.35      1.43 o 
   9   1   2        0.86        0.65      1.71 o 
 -11   2   2        0.34        1.79      1.65 o 
 -10   2   2        3.40        3.70      1.92 o 
  -9   2   2        3.73        0.84      1.35 o 
  -8   2   2        6.86        9.84      2.25 o 
  -7   2   2       18.62       15.49      2.27 o 
  -6   2   2      133.80      127.49      4.71 o 
  -5   2   2      721.71      726.87      8.71 o 
  -4   2   2        0.15       -0.05      0.47 o 
  -3   2   2      471.52      469.80      8.64 o 
  -2   2   2     4957.85     4989.65     51.00 o 
  -1   2   2      930.18      934.36      9.20 o 
   1   2   2        9.31       10.33      0.84 o 
   2   2   2      182.64      208.37      3.57 o 
   3   2   2       52.01       58.96      1.96 o 
   4   2   2        8.15        7.29      0.95 o 
   5   2   2        6.95        8.81      2.10 o 
   6   2   2        0.13       -1.14      1.09 o 
   7   2   2       11.91       18.92      3.15 o 
   8   2   2        0.03        0.95      1.56 o 
 -11   3   2        0.73        3.06      1.80 o 
 -10   3   2       12.80       12.16      2.74 o 
  -9   3   2       16.92       18.56      2.85 o 
  -8   3   2       12.74       15.13      2.44 o 
  -7   3   2       17.43       14.22      1.60 o 
  -6   3   2      175.13      179.45      4.03 o 
  -5   3   2      897.03      941.08     10.39 o 
  -4   3   2      482.21      465.92      4.83 o 
  -3   3   2       95.04       87.48      1.66 o 
  -2   3   2        0.42        0.22      0.29 o 
  -1   3   2      293.00      278.56      2.83 o 
   0   3   2        0.09        0.18      0.39 o 
   1   3   2       48.35       50.48      1.74 o 
   2   3   2        8.68        8.05      0.97 o 
   3   3   2       64.90       65.76      2.26 o 
   4   3   2        2.24        2.89      0.86 o 
   5   3   2        0.03       -0.83      1.18 o 
   6   3   2       22.77       25.04      3.33 o 
   7   3   2       21.15       21.83      3.48 o 
   8   3   2        0.35        0.22      1.83 o 
 -11   4   2        5.89       11.26      2.61 o 
 -10   4   2        8.77       11.53      2.64 o 
  -9   4   2        1.92        0.35      1.30 o 
  -8   4   2       27.49       23.68      2.11 o 
  -7   4   2       19.66       20.96      1.82 o 
  -6   4   2       92.12       93.75      2.22 o 
  -5   4   2       51.60       51.40      1.65 o 
  -4   4   2       69.63       71.27      1.71 o 
  -3   4   2       85.79       82.77      1.70 o 
  -2   4   2      262.74      257.64      3.02 o 
  -1   4   2      137.25      137.11      2.12 o 
   0   4   2       14.73       16.45      1.17 o 
   1   4   2      267.86      281.41      4.68 o 
   2   4   2      349.58      356.58      5.72 o 
   3   4   2       42.12       40.19      3.15 o 
   4   4   2        9.31       14.49      1.53 o 
   5   4   2       13.21       12.53      2.59 o 
   6   4   2        7.91        8.77      2.41 o 
   7   4   2        3.72        4.77      2.17 o 
 -11   5   2        2.66        3.76      1.95 o 
 -10   5   2        0.07        1.84      1.77 o 
  -9   5   2        0.01       -0.53      0.97 o 
  -8   5   2        0.00       -1.11      0.87 o 
  -7   5   2       10.51       11.08      1.11 o 
  -6   5   2       10.40       12.35      1.07 o 
  -5   5   2      125.88      124.83      2.53 o 
  -4   5   2       32.21       39.71      1.38 o 
  -3   5   2      137.37      129.36      2.28 o 
  -2   5   2       34.52       36.10      1.13 o 
  -1   5   2       40.54       49.52      1.84 o 
   0   5   2       72.26       73.07      2.89 o 
   1   5   2       23.03       23.62      1.54 o 
   2   5   2        8.97        6.79      1.11 o 
   3   5   2        1.17        1.41      0.90 o 
   4   5   2        0.02       -0.16      0.89 o 
   5   5   2       10.89       16.93      2.89 o 
   6   5   2        0.30        0.29      1.46 o 
   7   5   2        3.08        3.27      2.28 o 
 -11   6   2       20.37       20.05      3.27 o 
 -10   6   2       87.47       86.87      3.89 o 
  -9   6   2        9.24        7.99      1.61 o 
  -8   6   2       37.84       39.62      2.86 o 
  -7   6   2       30.62       27.49      1.95 o 
  -6   6   2        4.60        5.34      0.86 o 
  -5   6   2       20.67       21.20      1.25 o 
  -4   6   2       25.57       27.87      1.25 o 
  -3   6   2       26.17       25.13      1.31 o 
  -2   6   2        2.00        3.30      0.67 o 
  -1   6   2        7.39        7.04      1.02 o 
   0   6   2        0.25        0.07      0.61 o 
   1   6   2       12.64       13.05      1.40 o 
   2   6   2       37.32       37.48      5.16 o 
   3   6   2        0.20       -0.40      1.02 o 
   4   6   2        1.46        1.99      1.33 o 
   5   6   2        0.45        4.06      1.97 o 
   6   6   2        0.24        1.88      1.91 o 
 -11   7   2        1.51        2.75      2.34 o 
 -10   7   2       14.71       13.70      2.20 o 
  -9   7   2        0.14        0.06      1.01 o 
  -8   7   2        0.19       -0.09      0.94 o 
  -7   7   2        5.58        6.29      1.03 o 
  -6   7   2        0.49        0.37      0.67 o 
  -5   7   2        5.43        5.64      0.85 o 
  -4   7   2       46.43       47.34      1.67 o 
  -3   7   2       76.33       77.51      1.97 o 
  -2   7   2       17.44       18.33      1.40 o 
  -1   7   2       43.18       38.49      1.93 o 
   0   7   2        0.74        1.94      0.83 o 
   1   7   2       37.96       39.74      2.15 o 
   2   7   2       22.71       24.50      2.05 o 
   3   7   2        4.38        4.52      1.28 o 
   4   7   2        1.48        1.88      1.26 o 
 -11   8   2        1.70        1.92      3.19 o 
 -10   8   2        2.26        2.66      1.38 o 
  -9   8   2        0.88        1.07      1.23 o 
  -8   8   2       16.48       18.98      2.02 o 
  -7   8   2       39.31       34.87      1.90 o 
  -6   8   2        1.86        0.66      0.83 o 
  -5   8   2        0.90        1.53      0.89 o 
  -4   8   2      119.26      119.58      5.45 o 
  -3   8   2       35.68       33.55      3.35 o 
  -2   8   2       59.11       56.99      3.95 o 
  -1   8   2        7.16        8.52      2.15 o 
   0   8   2       35.63       35.58      3.75 o 
   1   8   2       81.75       79.02      4.88 o 
   2   8   2       31.73       30.17      3.70 o 
   3   8   2       18.86       25.06      3.58 o 
   4   8   2        9.02       15.39      3.14 o 
 -10   9   2        0.30        0.26      2.47 o 
  -9   9   2        3.50        0.64      2.14 o 
  -8   9   2        2.50        2.72      2.02 o 
  -7   9   2        5.54        5.23      1.35 o 
  -6   9   2        6.79        4.97      1.95 o 
  -5   9   2        3.15        2.24      1.55 o 
  -4   9   2       31.04       33.34      3.65 o 
  -3   9   2       32.83       27.78      3.45 o 
  -2   9   2        1.12        0.09      1.53 o 
  -1   9   2        1.18        0.21      1.62 o 
   0   9   2       13.98       16.97      3.15 o 
   1   9   2        1.14       -0.71      1.65 o 
   2   9   2        0.10        0.01      1.71 o 
   3   9   2        0.28        0.02      1.89 o 
  -9  10   2        0.58       -0.25      2.20 o 
  -7  10   2        4.66        5.90      2.04 o 
  -6  10   2        3.43        5.91      2.10 o 
  -5  10   2       11.27        8.40      2.32 o 
  -4  10   2       18.20       21.22      3.35 o 
  -3  10   2        0.84        0.61      1.77 o 
  -2  10   2        1.94        1.65      1.82 o 
  -1  10   2        1.32        1.28      1.83 o 
   0  10   2        0.69       -0.51      1.85 o 
   1  10   2        7.75        9.70      2.57 o 
   2  10   2        1.34        2.00      2.03 o 
  -7  11   2        1.86        4.75      2.09 o 
  -6  11   2        2.38        2.45      1.97 o 
  -5  11   2        0.97        2.45      2.12 o 
  -4  11   2        7.76        3.27      2.24 o 
  -3  11   2        1.43       -1.47      1.76 o 
  -2  11   2        0.47        0.67      2.19 o 
  -1  11   2        5.51        6.07      2.70 o 
   0  11   2        0.20       -0.97      1.69 o 
  -6  12   2        0.55        3.30      2.24 o 
  -5  12   2        3.33        0.76      2.03 o 
  -4  12   2        5.07        0.54      2.03 o 
  -3  12   2        0.28       -1.21      2.00 o 
   0 -12   3        0.07       -0.91      1.99 o 
   1 -12   3        0.36       -2.00      2.19 o 
   2 -12   3       15.70       17.49      2.35 o 
   3 -12   3        0.31        3.46      1.43 o 
   4 -12   3        0.01       -0.15      2.08 o 
   5 -12   3        0.41        2.61      2.18 o 
  -2 -11   3        0.83       -0.06      2.00 o 
  -1 -11   3        0.36       -1.55      1.92 o 
   0 -11   3        0.20       -0.13      1.70 o 
   1 -11   3        3.74        2.60      2.26 o 
   2 -11   3        1.66        2.20      1.55 o 
   3 -11   3       24.27       24.43      2.55 o 
   4 -11   3        0.00        1.34      1.64 o 
   5 -11   3        0.20        6.05      2.42 o 
   6 -11   3        0.00       -1.25      1.79 o 
   7 -11   3        1.73        3.30      2.45 o 
  -4 -10   3       11.93       16.62      3.39 o 
  -3 -10   3        1.24        0.47      1.77 o 
  -2 -10   3        4.38        3.34      2.13 o 
  -1 -10   3       13.00       14.69      3.05 o 
   0 -10   3        1.06        1.82      1.83 o 
   1 -10   3       40.49       41.06      4.09 o 
   2 -10   3      164.88      153.95      4.75 o 
   3 -10   3        3.46        6.58      1.53 o 
   4 -10   3       33.09       33.46      5.77 o 
   5 -10   3        3.64        4.48      1.98 o 
   6 -10   3        3.42        3.64      2.14 o 
   7 -10   3        0.17        1.30      1.75 o 
   8 -10   3        0.11       -0.48      2.27 o 
  -5  -9   3       13.00       10.47      2.74 o 
  -4  -9   3        6.90       12.14      2.89 o 
  -3  -9   3        7.87       11.26      2.66 o 
  -2  -9   3       12.17       13.19      2.75 o 
  -1  -9   3       18.66       14.17      2.74 o 
   0  -9   3       13.73       14.80      2.74 o 
   1  -9   3        0.02       -1.15      1.40 o 
   2  -9   3      122.27      116.73      3.91 o 
   3  -9   3        0.09        0.87      1.06 o 
   4  -9   3       28.89       32.21      2.42 o 
   5  -9   3        1.58        3.90      1.65 o 
   6  -9   3        6.80        8.06      2.38 o 
   7  -9   3       16.79       23.93      3.90 o 
   8  -9   3       29.99       34.63      4.67 o 
  -6  -8   3       16.64       13.74      2.89 o 
  -5  -8   3       16.17       16.45      2.95 o 
  -4  -8   3        0.02        1.48      1.70 o 
  -3  -8   3        6.07        6.62      2.18 o 
  -2  -8   3       26.02       27.08      3.26 o 
  -1  -8   3       19.05       20.99      2.89 o 
   0  -8   3       13.13       14.83      2.42 o 
   1  -8   3      136.84      140.56      5.89 o 
   2  -8   3      488.54      471.13     11.04 o 
   3  -8   3       84.77       79.40      3.07 o 
   4  -8   3       99.65      101.91      3.47 o 
   5  -8   3       16.02       13.04      2.57 o 
   6  -8   3        5.46        3.40      1.92 o 
   7  -8   3       62.10       65.96      5.08 o 
   8  -8   3        0.18        0.16      1.81 o 
   9  -8   3       45.75       50.83      5.57 o 
  -7  -7   3        0.00        0.43      1.66 o 
  -6  -7   3       11.44        6.53      2.30 o 
  -5  -7   3       14.90       14.07      2.62 o 
  -4  -7   3        1.12        2.43      1.59 o 
  -3  -7   3        5.94        5.97      1.73 o 
  -2  -7   3       17.38       15.86      2.40 o 
  -1  -7   3        0.30        0.65      1.17 o 
   0  -7   3        0.30        1.50      1.28 o 
   1  -7   3       10.14        7.69      1.69 o 
   2  -7   3        7.92        6.63      1.64 o 
   3  -7   3       29.09       26.30      2.86 o 
   4  -7   3       23.75       20.97      2.31 o 
   5  -7   3        1.98        2.09      1.33 o 
   6  -7   3       19.58       22.21      3.18 o 
   7  -7   3        0.01       -0.79      1.40 o 
   8  -7   3       56.05       64.35      5.60 o 
   9  -7   3        4.55        4.10      2.49 o 
  -7  -6   3       28.25       29.74      3.43 o 
  -6  -6   3       27.81       24.77      3.01 o 
  -5  -6   3        0.60        0.93      1.30 o 
  -4  -6   3        2.76        2.16      1.38 o 
  -3  -6   3        2.67        2.36      1.28 o 
  -2  -6   3        0.21        0.47      0.88 o 
  -1  -6   3        1.00        1.17      0.91 o 
   0  -6   3       11.20       13.87      1.95 o 
   1  -6   3      439.68      437.30      9.32 o 
   2  -6   3        9.24        8.44      1.12 o 
   3  -6   3        0.10        0.44      0.59 o 
   4  -6   3        8.63        8.06      0.81 o 
   5  -6   3        1.61        0.92      0.68 o 
   6  -6   3       24.34       26.44      3.39 o 
   7  -6   3        5.72        7.72      1.54 o 
   8  -6   3       20.20       23.17      2.33 o 
   9  -6   3        7.12        8.79      1.83 o 
  -8  -5   3        1.12        2.67      1.63 o 
  -7  -5   3       11.73       16.51      2.90 o 
  -6  -5   3        6.13        8.01      1.36 o 
  -5  -5   3        4.51        5.18      1.31 o 
  -4  -5   3       38.45       33.44      3.22 o 
  -3  -5   3       51.45       56.12      3.02 o 
  -2  -5   3       22.88       22.68      1.15 o 
  -1  -5   3       88.88       92.57      1.62 o 
   0  -5   3      651.20      605.29     11.06 o 
   1  -5   3      154.27      142.24      4.49 o 
   2  -5   3        8.22        8.47      0.64 o 
   3  -5   3        7.81        8.46      0.73 o 
   4  -5   3       11.81       11.38      1.19 o 
   5  -5   3        1.94        1.40      0.76 o 
   6  -5   3        0.61        0.77      0.85 o 
   7  -5   3       16.83       13.92      1.81 o 
   8  -5   3       58.35       52.38      5.36 o 
   9  -5   3        2.20        0.04      1.28 o 
  -9  -4   3        0.46       -0.80      1.54 o 
  -8  -4   3        0.49       -0.50      1.38 o 
  -7  -4   3        4.03        4.62      1.20 o 
  -6  -4   3       61.99       65.04      2.68 o 
  -5  -4   3       65.43       61.22      2.35 o 
  -4  -4   3       38.52       40.73      1.83 o 
  -3  -4   3       15.75       16.87      1.77 o 
  -2  -4   3       64.48       67.62      2.00 o 
  -1  -4   3      340.61      365.81      4.36 o 
   0  -4   3      200.32      208.39      2.81 o 
   1  -4   3      361.82      389.12     12.42 o 
   2  -4   3       45.28       46.34      1.31 o 
   3  -4   3      424.25      474.10      4.94 o 
   4  -4   3        0.55       -0.19      0.52 o 
   5  -4   3        0.44        0.19      0.64 o 
   6  -4   3       43.16       41.16      2.46 o 
   7  -4   3       58.80       57.11      4.58 o 
   8  -4   3       10.04        9.73      1.68 o 
   9  -4   3        1.10        1.79      1.64 o 
 -10  -3   3        0.20        0.26      1.66 o 
  -9  -3   3       11.26        8.48      2.32 o 
  -8  -3   3       29.91       28.08      3.37 o 
  -7  -3   3      141.41      148.59      4.00 o 
  -6  -3   3      110.96       96.72      3.00 o 
  -5  -3   3      173.28      168.26      3.73 o 
  -4  -3   3      594.64      610.08      7.64 o 
  -3  -3   3        6.81        7.78      0.84 o 
  -2  -3   3     1295.98     1386.36     13.13 o 
  -1  -3   3       84.15       95.39      2.74 o 
   0  -3   3        6.92        6.53      0.55 o 
   1  -3   3      354.37      356.79      4.31 o 
   2  -3   3      318.01      335.21      3.68 o 
   3  -3   3       51.63       50.19      1.75 o 
   4  -3   3      105.71       97.97      7.69 o 
   5  -3   3        0.77        1.30      0.77 o 
   6  -3   3        8.63       11.06      2.29 o 
   7  -3   3       53.15       54.25      2.88 o 
   8  -3   3       23.20       25.60      2.45 o 
   9  -3   3        0.14        0.72      1.19 o 
 -10  -2   3        0.09       -0.65      1.39 o 
  -9  -2   3        0.46        0.30      1.57 o 
  -8  -2   3        1.38       -0.94      1.32 o 
  -7  -2   3        5.89        5.76      1.07 o 
  -6  -2   3       25.82       26.13      1.61 o 
  -5  -2   3        7.78       10.62      1.11 o 
  -4  -2   3        3.61        2.74      0.74 o 
  -3  -2   3      108.66      111.38      4.65 o 
  -2  -2   3      211.78      209.64      3.21 o 
  -1  -2   3       15.36       15.93      0.97 o 
   0  -2   3      139.77      146.14      2.38 o 
   1  -2   3       10.93       11.17      0.94 o 
   2  -2   3        7.30        8.30      0.55 o 
   3  -2   3      871.52      961.57      7.95 o 
   4  -2   3       61.36       55.84      3.18 o 
   5  -2   3        2.07        3.66      1.00 o 
   6  -2   3      116.67      114.93      4.96 o 
   7  -2   3       38.41       36.64      2.60 o 
   8  -2   3        0.27       -0.79      0.98 o 
   9  -2   3        7.29        7.68      1.81 o 
 -11  -1   3        0.37        3.31      2.11 o 
 -10  -1   3        2.14        5.56      2.22 o 
  -9  -1   3        0.27        1.07      1.48 o 
  -8  -1   3        5.08        8.75      1.58 o 
  -7  -1   3        5.52        4.25      0.92 o 
  -6  -1   3        5.88        3.93      1.00 o 
  -5  -1   3       60.38       70.06      2.21 o 
  -4  -1   3     1318.53     1395.76     19.49 o 
  -3  -1   3       19.12       15.31      1.39 o 
  -2  -1   3       23.17       21.42      1.40 o 
  -1  -1   3      188.35      175.46      3.70 o 
   0  -1   3       20.60       21.96      1.28 o 
   1  -1   3       87.88       96.45      2.65 o 
   2  -1   3       10.80        9.54      1.02 o 
   3  -1   3      226.87      254.90      4.48 o 
   4  -1   3        0.04       -0.43      0.56 o 
   5  -1   3      103.56      102.03      4.84 o 
   6  -1   3      129.66      131.80      4.07 o 
   7  -1   3        0.77       -0.16      0.94 o 
   8  -1   3        0.54        1.88      1.49 o 
   9  -1   3        7.12        8.98      2.59 o 
 -11   0   3        4.73       11.11      2.84 o 
 -10   0   3        2.38        1.73      1.68 o 
  -9   0   3        4.51        5.28      2.04 o 
  -8   0   3        7.81        5.93      1.34 o 
  -7   0   3        1.98        2.45      0.82 o 
  -6   0   3       33.49       29.27      2.51 o 
  -5   0   3      575.58      591.84     10.89 o 
  -4   0   3        1.45        0.89      0.81 o 
  -3   0   3      162.15      150.59      3.96 o 
  -2   0   3      233.30      235.66      4.83 o 
  -1   0   3      989.95     1021.52     13.98 o 
   0   0   3      313.56      334.29      6.20 o 
   1   0   3       90.90       88.35      1.98 o 
   2   0   3      309.22      353.60      3.75 o 
   3   0   3      367.63      402.60      4.27 o 
   4   0   3       70.81       65.75      2.69 o 
   5   0   3        4.39        3.68      1.18 o 
   6   0   3       10.65       12.30      1.74 o 
   7   0   3        1.70        0.90      1.14 o 
   8   0   3        2.88        3.02      1.80 o 
   9   0   3        0.91        0.09      1.54 o 
 -11   1   3        5.91        6.85      2.29 o 
 -10   1   3        0.23        1.58      1.73 o 
  -9   1   3        0.66        2.96      1.65 o 
  -8   1   3       30.36       24.79      2.92 o 
  -7   1   3      107.16       98.58      4.67 o 
  -6   1   3      154.96      152.75      5.27 o 
  -5   1   3      168.33      188.42      5.38 o 
  -4   1   3        5.01        5.43      1.13 o 
  -3   1   3     1393.98     1342.80     18.20 o 
  -2   1   3     2369.02     2426.29     30.07 o 
  -1   1   3      621.57      622.83      6.82 o 
   0   1   3      221.64      240.56      2.62 o 
   1   1   3       49.15       47.65      1.16 o 
   2   1   3       22.07       25.62      1.04 o 
   3   1   3        4.18        2.44      0.53 o 
   4   1   3        0.00        0.97      0.85 o 
   5   1   3        0.72        1.54      1.26 o 
   6   1   3       12.76       16.17      2.84 o 
   7   1   3        4.08        3.74      1.90 o 
   8   1   3        4.23        5.49      2.22 o 
 -11   2   3        0.39        1.29      1.55 o 
 -10   2   3        0.97        0.00      1.55 o 
  -9   2   3       20.81       19.49      2.88 o 
  -8   2   3        0.10       -0.25      1.28 o 
  -7   2   3      198.94      207.30      6.63 o 
  -6   2   3      174.31      182.92      5.79 o 
  -5   2   3      152.16      157.68      4.89 o 
  -4   2   3        0.43        0.06      0.70 o 
  -3   2   3        9.65        6.85      0.80 o 
  -2   2   3      525.85      466.02      9.11 o 
  -1   2   3       32.04       34.36      1.34 o 
   0   2   3        0.38        0.25      0.37 o 
   1   2   3        3.60        3.20      0.67 o 
   2   2   3      358.65      376.80      5.45 o 
   3   2   3       42.93       42.26      1.75 o 
   4   2   3        0.75        1.16      1.19 o 
   5   2   3        2.52        2.89      1.76 o 
   6   2   3       10.91       14.59      2.81 o 
   7   2   3        9.08        9.39      2.71 o 
   8   2   3        0.01        0.28      1.89 o 
 -12   3   3        0.06        1.97      1.81 o 
 -11   3   3        4.48        7.28      2.33 o 
 -10   3   3       20.38       18.15      2.98 o 
  -9   3   3        1.45        5.06      1.88 o 
  -8   3   3        7.10        5.44      1.92 o 
  -7   3   3        0.02        0.32      1.13 o 
  -6   3   3       48.41       42.09      2.93 o 
  -5   3   3      169.30      161.59      3.37 o 
  -4   3   3      849.62      835.88     15.06 o 
  -3   3   3       89.17       80.82      2.18 o 
  -2   3   3     1385.78     1470.14     20.46 o 
  -1   3   3        0.17        0.31      0.44 o 
   0   3   3      321.24      306.67      7.70 o 
   1   3   3      356.06      367.05      5.51 o 
   2   3   3       17.29       19.97      1.42 o 
   3   3   3       27.28       29.14      1.70 o 
   4   3   3       16.54       18.85      2.74 o 
   5   3   3       83.03       79.60      4.78 o 
   6   3   3       39.47       38.85      4.10 o 
   7   3   3        0.00        0.86      1.77 o 
 -12   4   3        0.27        3.57      2.07 o 
 -11   4   3        3.37        2.47      1.92 o 
 -10   4   3       19.54       18.05      2.97 o 
  -9   4   3        0.25        0.14      1.25 o 
  -8   4   3       34.80       34.46      3.28 o 
  -7   4   3        6.16       10.29      1.48 o 
  -6   4   3       10.46        8.50      0.92 o 
  -5   4   3       63.07       56.64      1.68 o 
  -4   4   3      163.11      172.55      2.73 o 
  -3   4   3       16.76       16.77      0.89 o 
  -2   4   3        7.54        6.47      0.76 o 
  -1   4   3      137.09      122.63      2.90 o 
   0   4   3       22.97       22.60      1.40 o 
   1   4   3        2.54        2.40      0.76 o 
   2   4   3        1.25        1.11      0.74 o 
   3   4   3        2.79        6.60      1.18 o 
   4   4   3       10.68       12.97      2.44 o 
   5   4   3       26.96       29.29      3.63 o 
   6   4   3        0.32        2.24      1.92 o 
   7   4   3        0.06        3.16      2.02 o 
 -12   5   3       10.62       11.00      2.78 o 
 -11   5   3        0.38        0.84      1.62 o 
 -10   5   3       35.68       34.15      3.76 o 
  -9   5   3        8.14        6.65      2.07 o 
  -8   5   3       33.33       36.30      6.31 o 
  -7   5   3       58.75       54.69      2.40 o 
  -6   5   3        4.15        4.26      0.81 o 
  -5   5   3       43.89       44.12      1.58 o 
  -4   5   3       61.88       56.77      1.62 o 
  -3   5   3      379.29      370.83      4.72 o 
  -2   5   3       24.94       22.98      1.05 o 
  -1   5   3        0.34       -0.66      0.44 o 
   0   5   3       10.76        9.10      1.16 o 
   1   5   3       58.43       54.98      2.28 o 
   2   5   3        6.15        5.50      1.16 o 
   3   5   3        3.49        4.13      1.13 o 
   4   5   3        4.11        3.42      1.78 o 
   5   5   3        0.19       -0.96      1.42 o 
   6   5   3        2.63        3.18      2.14 o 
 -11   6   3        7.70        8.42      2.43 o 
 -10   6   3        3.28        4.90      1.88 o 
  -9   6   3       12.57       15.26      2.20 o 
  -8   6   3       13.47       14.56      1.38 o 
  -7   6   3       12.59       13.02      1.27 o 
  -6   6   3       12.24       13.25      1.18 o 
  -5   6   3        8.42        9.33      0.97 o 
  -4   6   3      139.95      136.05      5.31 o 
  -3   6   3       25.51       26.89      1.35 o 
  -2   6   3       42.79       40.51      1.94 o 
  -1   6   3        3.85        4.19      0.98 o 
   0   6   3        0.00       -0.21      0.73 o 
   1   6   3        4.85        6.03      1.21 o 
   2   6   3        3.97        2.25      2.04 o 
   3   6   3        5.62        6.42      1.97 o 
   4   6   3       27.85       30.54      3.56 o 
   5   6   3        0.35        0.17      1.52 o 
 -11   7   3       13.26       12.07      2.72 o 
 -10   7   3        1.94        1.49      1.42 o 
  -9   7   3        0.03        0.11      1.01 o 
  -8   7   3        1.35        0.72      0.82 o 
  -7   7   3        4.70        5.49      1.20 o 
  -6   7   3       12.65        9.26      1.11 o 
  -5   7   3        4.49        3.64      0.80 o 
  -4   7   3        2.46        2.62      0.89 o 
  -3   7   3      197.53      202.62      4.37 o 
  -2   7   3       42.48       38.95      3.22 o 
  -1   7   3        9.60        7.83      1.25 o 
   0   7   3       57.35       52.68      2.44 o 
   1   7   3       55.45       54.67      2.65 o 
   2   7   3       12.40       10.68      1.62 o 
   3   7   3        5.25        4.95      1.37 o 
   4   7   3        5.24        4.71      2.18 o 
 -11   8   3        7.05        7.80      1.94 o 
 -10   8   3        4.88        4.46      1.64 o 
  -9   8   3        0.13       -0.48      1.19 o 
  -8   8   3       50.44       53.97      2.29 o 
  -7   8   3       13.73       14.25      1.39 o 
  -6   8   3        0.05       -0.88      0.98 o 
  -5   8   3       25.91       25.72      1.99 o 
  -4   8   3        0.03       -0.16      0.79 o 
  -3   8   3       96.51       91.18      3.07 o 
  -2   8   3        0.32       -0.14      0.67 o 
  -1   8   3        9.86       13.39      2.74 o 
   0   8   3       16.49       22.81      3.32 o 
   1   8   3        2.41        4.17      2.12 o 
   2   8   3        3.76        6.08      2.32 o 
   3   8   3       13.91       15.38      3.13 o 
 -10   9   3        0.15       -1.58      2.18 o 
  -9   9   3        0.17       -2.35      1.89 o 
  -8   9   3        0.60        2.72      1.76 o 
  -7   9   3        0.34        0.41      1.36 o 
  -6   9   3        2.85        2.40      1.81 o 
  -5   9   3        0.20        3.13      1.79 o 
  -4   9   3       32.87       35.03      3.84 o 
  -3   9   3        0.21        0.51      1.55 o 
  -2   9   3        5.80        8.90      2.49 o 
  -1   9   3        7.51        5.45      2.19 o 
   0   9   3       10.97       12.37      3.03 o 
   1   9   3        3.53        5.12      2.21 o 
   2   9   3        0.00        1.34      1.91 o 
  -8  10   3       61.31       68.38      4.67 o 
  -7  10   3        0.29        1.25      1.90 o 
  -6  10   3        5.93        5.72      2.22 o 
  -5  10   3        0.67       -1.39      1.38 o 
  -4  10   3        2.78        1.36      1.72 o 
  -3  10   3        3.76        3.13      1.88 o 
  -2  10   3        7.03        5.97      2.43 o 
  -1  10   3       23.70       26.53      3.97 o 
   0  10   3        4.31        3.41      2.22 o 
   1  10   3        0.00        0.11      1.98 o 
  -8  11   3        2.50        4.76      2.18 o 
  -7  11   3        1.47        6.08      2.29 o 
  -6  11   3        0.15       -0.61      1.56 o 
  -5  11   3        1.34        2.08      2.08 o 
  -4  11   3        0.54       -0.09      1.77 o 
  -3  11   3        5.68        5.57      2.72 o 
  -2  11   3        2.21        5.09      2.54 o 
  -1  11   3       17.71       22.81      4.04 o 
   1 -12   4        0.00       -0.65      1.89 o 
   2 -12   4       38.12       38.09      3.09 o 
   3 -12   4        2.47        3.21      3.28 o 
   4 -12   4        0.12        4.56      2.40 o 
  -2 -11   4        2.05        0.55      2.18 o 
  -1 -11   4        0.20       -2.37      1.73 o 
   0 -11   4        7.18        8.57      2.62 o 
   1 -11   4       12.04       14.65      3.19 o 
   2 -11   4        2.23        2.75      2.56 o 
   3 -11   4        3.88        3.47      1.44 o 
   4 -11   4        0.25        2.71      2.00 o 
   5 -11   4        0.11        2.22      1.77 o 
   6 -11   4        0.34        2.49      2.22 o 
  -4 -10   4        2.80        0.04      2.03 o 
  -3 -10   4        5.90        4.87      2.27 o 
  -2 -10   4        1.47        0.31      1.87 o 
  -1 -10   4        6.83        9.14      2.72 o 
   0 -10   4        0.68        2.34      1.92 o 
   1 -10   4       11.78       14.14      2.85 o 
   2 -10   4       48.43       45.09      2.81 o 
   3 -10   4        0.81        2.54      1.18 o 
   4 -10   4        0.00        2.25      1.72 o 
   5 -10   4        0.69        1.52      1.63 o 
   6 -10   4        0.05        2.82      1.92 o 
   7 -10   4        0.05        3.60      2.18 o 
  -5  -9   4        0.29        1.65      1.88 o 
  -4  -9   4        0.38       -0.18      1.62 o 
  -3  -9   4        1.17        2.72      1.83 o 
  -2  -9   4       11.91        6.73      2.16 o 
  -1  -9   4        0.54        1.53      1.48 o 
   0  -9   4        3.15        2.55      1.60 o 
   1  -9   4        1.93        1.89      1.71 o 
   2  -9   4       15.97       22.16      2.13 o 
   3  -9   4       66.88       60.73      2.96 o 
   4  -9   4        0.64        3.93      1.91 o 
   5  -9   4        9.46       11.48      2.63 o 
   6  -9   4        4.71        2.66      1.90 o 
   7  -9   4        0.34        1.14      1.73 o 
   8  -9   4       12.93       23.77      4.17 o 
  -6  -8   4       11.46       11.61      2.89 o 
  -5  -8   4        6.23        5.18      2.05 o 
  -4  -8   4        0.24       -0.74      1.17 o 
  -3  -8   4       32.07       27.73      3.39 o 
  -2  -8   4        4.73        4.82      1.77 o 
  -1  -8   4        8.79        8.15      2.14 o 
   0  -8   4      101.18       98.63      4.98 o 
   1  -8   4      273.11      257.49      8.00 o 
   2  -8   4      119.27      117.72      5.79 o 
   3  -8   4       20.43       20.07      1.91 o 
   4  -8   4        0.15        0.72      1.36 o 
   5  -8   4        7.41        5.68      1.95 o 
   6  -8   4        4.30        4.58      2.04 o 
   7  -8   4        3.19        3.85      2.00 o 
   8  -8   4        0.00       -0.03      1.83 o 
  -7  -7   4        0.14       -2.25      1.50 o 
  -6  -7   4        8.22        8.69      2.36 o 
  -5  -7   4        0.29        2.09      1.55 o 
  -4  -7   4        5.61        5.94      1.85 o 
  -3  -7   4       53.07       45.78      3.52 o 
  -2  -7   4        0.00        0.87      1.10 o 
  -1  -7   4       14.09       12.79      2.14 o 
   0  -7   4        7.56       10.67      2.05 o 
   1  -7   4       43.65       39.23      2.89 o 
   2  -7   4        0.32        0.69      0.75 o 
   3  -7   4       20.19       21.38      1.83 o 
   4  -7   4       16.54       16.03      2.68 o 
   5  -7   4       17.27       16.62      2.88 o 
   6  -7   4       21.96       18.08      3.07 o 
   7  -7   4        0.56       -1.53      1.43 o 
   8  -7   4        8.40       11.97      3.12 o 
  -8  -6   4        9.08        9.52      2.50 o 
  -7  -6   4        7.87       10.65      2.33 o 
  -6  -6   4        2.66        2.98      1.47 o 
  -5  -6   4        2.45        5.04      1.69 o 
  -4  -6   4        0.45        1.08      1.12 o 
  -3  -6   4       23.62       25.87      2.85 o 
  -2  -6   4        0.00        0.30      0.94 o 
  -1  -6   4        2.52        2.93      1.28 o 
   0  -6   4        0.36        1.03      0.96 o 
   1  -6   4       38.06       36.08      2.50 o 
   2  -6   4       25.83       27.52      1.69 o 
   3  -6   4        0.11        0.34      0.58 o 
   4  -6   4       49.99       47.41      3.53 o 
   5  -6   4       18.85       19.96      2.89 o 
   6  -6   4        9.83        9.25      1.46 o 
   7  -6   4        9.32       12.07      1.75 o 
   8  -6   4        0.04        0.63      1.15 o 
   9  -6   4        2.67        4.88      1.52 o 
  -8  -5   4        2.36        0.64      1.44 o 
  -7  -5   4       17.18       18.37      2.70 o 
  -6  -5   4        0.92        0.42      0.84 o 
  -5  -5   4       52.75       53.62      7.56 o 
  -4  -5   4      164.04      168.91      4.38 o 
  -3  -5   4      254.80      262.46      6.82 o 
  -2  -5   4       78.50       87.77      2.81 o 
  -1  -5   4      221.23      202.75      6.00 o 
   0  -5   4       39.57       29.86      0.96 o 
   1  -5   4       92.18       92.70      1.97 o 
   2  -5   4        3.05        4.03      0.57 o 
   3  -5   4       19.98       23.23      1.10 o 
   4  -5   4      128.94      116.58      3.28 o 
   5  -5   4        0.63        0.75      0.72 o 
   6  -5   4       22.59       24.58      2.07 o 
   7  -5   4       14.50       16.07      2.01 o 
   8  -5   4        0.73        1.03      1.15 o 
   9  -5   4        1.73        4.25      1.52 o 
  -9  -4   4        2.45        5.06      2.11 o 
  -8  -4   4       20.75       20.77      2.07 o 
  -7  -4   4       69.63       64.09      2.80 o 
  -6  -4   4      240.78      206.06      4.68 o 
  -5  -4   4       10.14        9.97      1.25 o 
  -4  -4   4       60.01       59.47      2.12 o 
  -3  -4   4      329.47      325.74      4.91 o 
  -2  -4   4      210.93      217.32      3.51 o 
  -1  -4   4        6.99        7.22      0.70 o 
   0  -4   4       17.94       15.36      1.61 o 
   1  -4   4        0.01        0.35      0.37 o 
   2  -4   4       13.20       17.07      0.91 o 
   3  -4   4      204.22      215.88      3.44 o 
   4  -4   4      105.52      113.29      3.28 o 
   5  -4   4       23.88       24.97      1.92 o 
   6  -4   4        1.99        1.36      1.74 o 
   7  -4   4        2.65        1.38      1.08 o 
   8  -4   4        3.21        3.57      1.40 o 
   9  -4   4        0.63       -0.02      1.27 o 
 -10  -3   4        6.85       12.04      2.76 o 
  -9  -3   4        0.39        1.81      1.77 o 
  -8  -3   4       50.02       48.99      2.52 o 
  -7  -3   4       64.33       68.99      2.75 o 
  -6  -3   4       69.56       65.40      2.51 o 
  -5  -3   4        2.51        2.27      0.75 o 
  -4  -3   4      393.24      384.36      5.73 o 
  -3  -3   4      293.27      310.32      5.96 o 
  -2  -3   4       42.93       40.54      2.02 o 
  -1  -3   4       11.00       12.94      0.89 o 
   0  -3   4      312.97      306.25      4.18 o 
   1  -3   4       16.51       16.90      0.95 o 
   2  -3   4      238.78      246.84      3.20 o 
   3  -3   4       30.27       27.83      1.03 o 
   4  -3   4       29.22       28.67      2.44 o 
   5  -3   4       99.92       89.51      4.00 o 
   6  -3   4       52.88       52.88      2.72 o 
   7  -3   4        2.69        1.28      1.16 o 
   8  -3   4        3.34        5.53      1.54 o 
   9  -3   4        0.12        0.41      1.26 o 
 -10  -2   4        0.08        0.91      1.77 o 
  -9  -2   4        6.57        4.72      2.00 o 
  -8  -2   4       12.37       10.92      1.45 o 
  -7  -2   4       27.48       27.04      2.09 o 
  -6  -2   4        8.85       11.21      1.28 o 
  -5  -2   4       24.23       22.27      1.95 o 
  -4  -2   4      210.37      213.64      3.97 o 
  -3  -2   4       41.90       44.25      2.17 o 
  -2  -2   4       94.83       95.81      2.85 o 
   0  -2   4      249.20      265.32      5.37 o 
   1  -2   4      911.65      995.11     10.33 o 
   2  -2   4      536.32      595.38     19.07 o 
   3  -2   4      407.29      408.06      6.24 o 
   4  -2   4       64.69       61.93      3.26 o 
   5  -2   4      444.50      428.37      7.38 o 
   6  -2   4      127.14      123.96      5.79 o 
   7  -2   4       25.21       26.71      2.45 o 
   8  -2   4        5.62        9.23      1.82 o 
 -11  -1   4        3.74        8.37      2.55 o 
 -10  -1   4        0.12       -0.02      1.58 o 
  -9  -1   4       28.75       38.13      3.90 o 
  -8  -1   4        0.12        1.35      1.05 o 
  -7  -1   4        1.43        1.62      0.75 o 
  -6  -1   4      111.01      109.84      4.50 o 
  -5  -1   4       93.82       89.75      3.74 o 
  -4  -1   4        1.64        3.26      1.05 o 
  -3  -1   4       12.60       16.62      1.58 o 
  -2  -1   4      346.74      415.39      7.38 o 
  -1  -1   4        1.49        3.82      0.87 o 
   0  -1   4      229.88      268.83      5.72 o 
   1  -1   4      696.81      711.94      7.99 o 
   2  -1   4      273.62      288.71      4.71 o 
   3  -1   4        1.40        0.95      0.61 o 
   4  -1   4       80.84       77.30      2.78 o 
   5  -1   4       71.99       71.09      2.95 o 
   6  -1   4        0.83        1.99      1.14 o 
   7  -1   4        2.07        1.95      1.24 o 
   8  -1   4        3.82        3.37      1.51 o 
 -11   0   4        0.90        2.98      2.07 o 
 -10   0   4        4.62        2.64      2.07 o 
  -9   0   4       52.63       47.27      3.89 o 
  -8   0   4        5.36        5.88      1.10 o 
  -7   0   4        4.23        3.81      1.62 o 
  -6   0   4       49.24       47.25      3.07 o 
  -5   0   4      207.07      222.02      6.03 o 
  -4   0   4        1.04        3.30      1.07 o 
  -3   0   4      147.37      160.57      4.34 o 
  -2   0   4        0.71        8.02      1.17 o 
  -1   0   4        7.70        7.65      1.13 o 
   0   0   4      226.83      245.72      5.64 o 
   1   0   4      121.28      120.87      3.50 o 
   2   0   4       55.14       60.93      2.03 o 
   3   0   4        0.76        1.44      0.64 o 
   4   0   4        3.15        4.07      1.04 o 
   5   0   4       15.48       14.68      1.72 o 
   6   0   4        4.68        4.70      1.42 o 
   7   0   4        1.89        3.28      1.78 o 
   8   0   4        3.52        3.27      2.00 o 
 -11   1   4        0.00        0.01      1.62 o 
 -10   1   4       57.75       56.49      4.49 o 
  -9   1   4       10.94        8.39      2.27 o 
  -8   1   4       25.05       30.77      3.25 o 
  -7   1   4       13.92       14.12      2.31 o 
  -6   1   4       70.95       67.03      3.57 o 
  -5   1   4      202.36      201.60      5.68 o 
  -4   1   4       93.33      102.52      3.74 o 
  -3   1   4     1201.94     1212.78     17.41 o 
  -1   1   4      218.65      204.06      3.50 o 
   0   1   4       16.14       17.10      0.76 o 
   1   1   4       49.70       53.39      1.56 o 
   2   1   4       82.67       80.63      1.80 o 
   3   1   4        4.80        5.32      0.76 o 
   4   1   4        0.06       -0.10      0.83 o 
   5   1   4        7.32        6.53      1.98 o 
   6   1   4        0.00       -0.86      1.14 o 
   7   1   4       13.07       13.19      2.89 o 
   8   1   4        0.94        2.15      1.79 o 
 -12   2   4        0.00        1.14      1.90 o 
 -11   2   4        0.10        0.21      1.77 o 
 -10   2   4        3.84        4.01      1.95 o 
  -9   2   4        2.70        1.92      1.66 o 
  -8   2   4        7.74       11.12      2.38 o 
  -7   2   4      150.11      146.44      5.67 o 
  -5   2   4       21.92       21.32      2.10 o 
  -4   2   4      401.65      380.47      7.82 o 
  -3   2   4        0.17        0.68      0.51 o 
  -2   2   4      371.14      359.66      5.22 o 
  -1   2   4      433.47      403.32      6.54 o 
   0   2   4       15.45       15.78      0.70 o 
   1   2   4      282.41      292.85      4.55 o 
   2   2   4       40.45       37.30      1.71 o 
   3   2   4       33.78       35.69      1.77 o 
   4   2   4      147.89      144.63      6.12 o 
   5   2   4       55.58       45.48      3.89 o 
   6   2   4        9.80        9.87      2.53 o 
   7   2   4        1.56        0.76      1.83 o 
 -12   3   4        3.42        4.03      2.22 o 
 -11   3   4        2.54        1.64      1.68 o 
 -10   3   4       59.01       44.42      3.88 o 
  -9   3   4       15.64       19.42      2.96 o 
  -8   3   4       58.24       49.85      3.76 o 
  -7   3   4      138.24      140.46      5.59 o 
  -6   3   4        0.85        0.39      1.00 o 
  -5   3   4      727.64      708.77     12.64 o 
  -4   3   4      888.67      932.35     10.55 o 
  -3   3   4     2750.08     2816.99     25.52 o 
  -2   3   4       26.28       27.90      1.42 o 
  -1   3   4       13.43       11.19      1.66 o 
   0   3   4      135.80      133.39      3.17 o 
   1   3   4        0.43        1.12      0.63 o 
   2   3   4       51.38       56.90      2.24 o 
   3   3   4        2.41        1.69      0.86 o 
   4   3   4        0.41        1.07      1.40 o 
   5   3   4        0.89        2.89      1.68 o 
   6   3   4        2.29        0.36      1.70 o 
   7   3   4        4.95        5.89      2.55 o 
 -12   4   4        0.24        1.31      1.84 o 
 -11   4   4        9.24       13.12      2.96 o 
 -10   4   4        1.22        2.25      1.67 o 
  -9   4   4        0.00        0.40      1.52 o 
  -8   4   4       37.76       39.52      3.44 o 
  -7   4   4       48.16       45.57      3.31 o 
  -6   4   4        7.66        7.05      1.45 o 
  -5   4   4       17.66       22.05      2.50 o 
  -4   4   4       31.36       26.11      1.53 o 
  -3   4   4      325.72      335.58      5.40 o 
  -2   4   4        2.48        2.64      0.73 o 
  -1   4   4        8.75       11.35      1.34 o 
   0   4   4        9.33        9.38      1.19 o 
   1   4   4        0.68        0.86      0.76 o 
   2   4   4       11.78       11.98      1.42 o 
   3   4   4       27.67       25.58      1.90 o 
   4   4   4       16.49       16.45      2.89 o 
   5   4   4       52.69       55.44      4.42 o 
   6   4   4        0.16       -0.13      1.63 o 
 -12   5   4        3.53        6.76      2.37 o 
 -11   5   4       16.44       16.02      3.13 o 
 -10   5   4        5.18        6.83      2.20 o 
  -9   5   4        0.09        1.93      1.68 o 
  -8   5   4       10.18       11.72      2.40 o 
  -7   5   4       10.33       12.06      1.44 o 
  -6   5   4       55.73       48.08      2.27 o 
  -5   5   4       19.58       17.99      2.49 o 
  -4   5   4       44.75       39.58      2.70 o 
  -3   5   4        0.37        0.11      0.53 o 
  -2   5   4        2.53        3.81      0.89 o 
  -1   5   4      147.00      125.58     11.13 o 
   0   5   4       25.23       22.35      1.74 o 
   1   5   4       19.03       19.33      1.73 o 
   2   5   4        1.31        0.15      1.51 o 
   3   5   4       34.81       36.65      2.35 o 
   4   5   4        8.84       10.80      2.52 o 
   5   5   4       13.30       13.98      3.03 o 
 -11   6   4        0.11       -0.81      1.62 o 
 -10   6   4        1.10        1.17      1.58 o 
  -9   6   4        0.80        2.46      1.75 o 
  -8   6   4       43.07       44.98      2.83 o 
  -7   6   4       35.22       36.32      1.80 o 
  -6   6   4       13.41       13.31      1.66 o 
  -5   6   4        0.63        0.51      0.60 o 
  -4   6   4      177.87      179.27      4.19 o 
  -3   6   4       13.23       12.32      2.05 o 
  -2   6   4       26.81       26.85      4.79 o 
  -1   6   4        3.02        2.62      0.96 o 
   0   6   4       19.39       19.94      1.82 o 
   1   6   4        0.01       -0.52      0.81 o 
   2   6   4        1.51        2.02      1.07 o 
   3   6   4        0.05        0.17      1.50 o 
   4   6   4        8.10        6.33      2.24 o 
   5   6   4        0.09        0.92      1.88 o 
 -11   7   4        6.17        2.51      1.85 o 
 -10   7   4        0.93        1.64      1.77 o 
  -9   7   4        8.71        9.80      2.83 o 
  -8   7   4       31.87       31.89      2.65 o 
  -7   7   4       30.70       30.34      2.45 o 
  -6   7   4       15.97       14.77      1.65 o 
  -5   7   4        8.02        8.20      1.37 o 
  -4   7   4        8.79        8.65      1.39 o 
  -3   7   4        0.21       -0.61      0.85 o 
  -2   7   4        9.48       10.33      1.50 o 
  -1   7   4       41.52       42.14      2.62 o 
   0   7   4        1.56        2.30      1.03 o 
   1   7   4        0.04       -0.62      0.97 o 
   2   7   4       12.33       13.40      1.92 o 
   3   7   4        7.99       10.46      2.65 o 
   4   7   4        3.08        4.16      2.14 o 
 -11   8   4        0.52       -0.01      1.78 o 
 -10   8   4        0.00       -0.28      1.65 o 
  -9   8   4       19.02       20.17      2.47 o 
  -8   8   4       99.27      105.37      3.82 o 
  -7   8   4       36.91       39.12      2.74 o 
  -6   8   4        0.48       -0.21      0.87 o 
  -5   8   4        2.30        3.84      1.10 o 
  -4   8   4        1.71        2.98      1.05 o 
  -3   8   4        8.78        7.95      1.30 o 
  -2   8   4        1.34        1.81      1.44 o 
  -1   8   4        0.17       -1.35      0.90 o 
   0   8   4        0.59        2.14      1.19 o 
   1   8   4        1.14        2.48      1.52 o 
   2   8   4        1.60        1.20      1.88 o 
  -9   9   4        2.45        0.21      1.59 o 
  -8   9   4        8.67       12.38      2.73 o 
  -7   9   4        6.39        7.24      2.16 o 
  -6   9   4        4.83        5.72      1.99 o 
  -5   9   4       13.50       16.11      2.82 o 
  -4   9   4       21.99       17.78      3.00 o 
  -3   9   4        0.05       -1.10      1.45 o 
  -2   9   4        0.48        0.71      1.76 o 
  -1   9   4      163.23      167.91      7.61 o 
   0   9   4        5.01        4.22      2.03 o 
   1   9   4        9.41       13.05      2.96 o 
  -9  10   4       17.11       18.40      3.33 o 
  -8  10   4       24.83       28.61      3.79 o 
  -7  10   4        3.63        2.34      1.88 o 
  -6  10   4        0.04        1.36      1.58 o 
  -5  10   4        7.65        4.69      2.20 o 
  -4  10   4        1.12        4.29      2.15 o 
  -3  10   4        0.36        1.83      1.81 o 
  -2  10   4        1.90        3.33      2.14 o 
  -1  10   4        1.30        2.13      2.21 o 
   0  10   4        3.50        1.58      2.11 o 
  -7  11   4        0.66        0.56      2.07 o 
  -6  11   4        0.03        0.90      2.03 o 
  -5  11   4        0.48        1.43      2.07 o 
  -4  11   4        0.04        0.91      1.87 o 
  -3  11   4        0.33        2.33      2.43 o 
  -2 -11   5        2.32        3.60      2.63 o 
  -1 -11   5        0.31        1.97      2.25 o 
   0 -11   5        2.34        2.61      2.14 o 
   1 -11   5       12.67       14.13      3.15 o 
   2 -11   5        0.50        2.14      1.23 o 
   3 -11   5        0.13        1.43      1.66 o 
   4 -11   5        0.06        4.01      2.12 o 
   5 -11   5        7.96       11.01      2.81 o 
  -4 -10   5        0.98        1.10      1.80 o 
  -3 -10   5        0.00       -1.53      1.71 o 
  -2 -10   5        9.28        8.04      2.62 o 
  -1 -10   5        1.20        0.61      1.81 o 
   0 -10   5        0.08        1.81      1.81 o 
   1 -10   5        0.08       -1.39      1.25 o 
   2 -10   5       18.55       24.40      2.40 o 
   3 -10   5        1.77        4.30      1.36 o 
   4 -10   5        2.22        4.76      2.25 o 
   5 -10   5        5.54        8.06      2.50 o 
   6 -10   5        0.98        5.01      2.40 o 
  -5  -9   5        0.15       -0.27      1.70 o 
  -4  -9   5        1.57       -0.90      1.36 o 
  -3  -9   5       25.20       15.17      2.91 o 
  -2  -9   5        2.33        1.85      1.70 o 
  -1  -9   5       11.73        9.82      2.56 o 
   0  -9   5        1.72        1.70      1.78 o 
   1  -9   5       27.89       25.03      3.18 o 
   2  -9   5        6.66       10.45      3.31 o 
   3  -9   5        2.60        2.37      1.23 o 
   4  -9   5        5.79        5.44      2.05 o 
   5  -9   5        8.72       12.46      2.78 o 
   6  -9   5        0.18        1.10      1.80 o 
   7  -9   5        1.19        3.14      2.07 o 
  -6  -8   5        1.78        3.84      1.95 o 
  -5  -8   5        0.20        0.42      1.62 o 
  -4  -8   5        1.82        1.80      1.63 o 
  -3  -8   5        2.57        3.07      1.82 o 
  -2  -8   5       15.22       14.68      2.70 o 
  -1  -8   5        0.01        0.60      1.29 o 
   0  -8   5        0.35       -0.53      1.20 o 
   1  -8   5        2.68        1.51      1.50 o 
   2  -8   5       12.48       14.95      2.89 o 
   3  -8   5        1.37        0.18      1.24 o 
   4  -8   5       31.40       28.96      3.72 o 
   5  -8   5        9.51        9.83      2.40 o 
   6  -8   5        7.71        7.91      2.44 o 
   7  -8   5        3.59        3.92      2.28 o 
  -7  -7   5        0.37       -0.05      1.41 o 
  -6  -7   5        1.50        2.83      1.68 o 
  -5  -7   5        1.18        1.16      1.39 o 
  -4  -7   5        3.21        3.39      1.53 o 
  -3  -7   5      104.92      105.17      5.30 o 
  -2  -7   5        2.96        1.89      1.37 o 
  -1  -7   5        0.03        0.50      1.19 o 
   0  -7   5       36.15       31.42      2.73 o 
   1  -7   5      200.61      182.21      6.20 o 
   2  -7   5      112.23      101.95      4.02 o 
   3  -7   5        6.68        5.31      1.80 o 
   4  -7   5        0.44        1.21      1.24 o 
   5  -7   5       68.61       68.20      4.81 o 
   6  -7   5        8.51       11.93      2.92 o 
   7  -7   5        0.29        0.08      1.81 o 
   8  -7   5        3.47        4.31      2.48 o 
  -8  -6   5        0.94        1.84      1.67 o 
  -7  -6   5        1.24        1.60      1.56 o 
  -6  -6   5        0.37       -0.71      1.19 o 
  -5  -6   5       10.87       10.94      2.29 o 
  -4  -6   5       11.91       13.29      2.34 o 
  -3  -6   5        1.42        2.63      1.35 o 
  -2  -6   5        0.34       -0.67      0.93 o 
  -1  -6   5       11.48        8.53      1.76 o 
   0  -6   5      250.40      243.20      6.98 o 
   1  -6   5      179.22      168.76      5.47 o 
   2  -6   5        1.22        2.20      0.82 o 
   3  -6   5       46.60       51.09      3.66 o 
   4  -6   5        1.38        0.24      1.15 o 
   5  -6   5       21.04       19.42      3.00 o 
   6  -6   5        4.42        2.93      1.77 o 
   7  -6   5        0.24       -0.35      1.66 o 
   8  -6   5        2.92        3.29      2.43 o 
  -9  -5   5        0.02       -0.67      1.51 o 
  -8  -5   5        1.29        0.04      1.36 o 
  -7  -5   5        0.92        1.03      1.28 o 
  -6  -5   5        4.76        5.31      1.82 o 
  -5  -5   5        0.06        0.88      1.10 o 
  -4  -5   5       39.78       41.89      3.16 o 
  -3  -5   5       20.30       19.97      2.41 o 
  -2  -5   5        0.66        0.81      0.87 o 
  -1  -5   5       31.29       26.90      2.22 o 
   0  -5   5        0.22        0.40      0.69 o 
   1  -5   5        7.42        8.90      0.88 o 
   2  -5   5       11.11       11.90      0.91 o 
   3  -5   5        9.29       10.51      1.45 o 
   4  -5   5       19.42       24.35      1.83 o 
   5  -5   5        0.25        1.50      0.90 o 
   6  -5   5        0.03        0.78      1.00 o 
   7  -5   5        4.82        5.98      1.49 o 
   8  -5   5        0.06       -0.76      1.37 o 
 -10  -4   5        0.02        1.73      1.88 o 
  -9  -4   5        0.05        1.31      1.10 o 
  -8  -4   5       46.28       44.57      2.54 o 
  -7  -4   5       15.34       13.78      1.66 o 
  -6  -4   5       14.51       13.49      1.50 o 
  -5  -4   5       20.14       22.97      1.69 o 
  -4  -4   5       22.81       21.68      1.90 o 
  -3  -4   5        6.43        4.53      0.82 o 
  -2  -4   5        6.03        7.47      0.88 o 
  -1  -4   5       66.56       61.45      1.84 o 
   0  -4   5        6.38        8.57      1.12 o 
   1  -4   5        7.97       11.90      0.97 o 
   2  -4   5       25.55       22.97      1.07 o 
   3  -4   5      120.86      122.43      3.35 o 
   4  -4   5        8.59        9.13      1.69 o 
   5  -4   5        2.09        2.01      0.97 o 
   6  -4   5        0.00       -0.28      1.89 o 
   7  -4   5        3.13        3.38      1.29 o 
   8  -4   5        0.67        0.84      1.18 o 
 -10  -3   5        2.63        1.40      1.75 o 
  -9  -3   5       24.83       25.72      2.24 o 
  -8  -3   5        1.86        2.24      1.02 o 
  -7  -3   5       41.96       41.17      2.75 o 
  -6  -3   5        2.17        0.83      0.77 o 
  -5  -3   5       25.10       25.19      1.75 o 
  -4  -3   5        4.05        4.52      0.88 o 
  -3  -3   5        5.32        4.17      0.77 o 
  -2  -3   5      257.57      250.08      4.11 o 
  -1  -3   5      359.53      365.18      9.69 o 
   0  -3   5       30.57       30.40      1.35 o 
   1  -3   5      106.55      119.31      2.63 o 
   2  -3   5      163.16      155.73      2.61 o 
   3  -3   5        6.04        5.92      1.04 o 
   4  -3   5        0.09        0.08      0.65 o 
   5  -3   5        7.65        7.15      1.81 o 
   6  -3   5        8.62        7.54      1.49 o 
   7  -3   5        0.22        0.27      1.06 o 
   8  -3   5        1.63        1.52      2.37 o 
 -11  -2   5        1.34        3.59      2.24 o 
 -10  -2   5       11.07        9.52      2.60 o 
  -9  -2   5        0.01        0.39      0.93 o 
  -8  -2   5      136.07      122.26      5.19 o 
  -7  -2   5       59.48       59.23      2.58 o 
  -6  -2   5        2.14        1.51      0.81 o 
  -5  -2   5      266.33      280.43      5.14 o 
  -4  -2   5       38.87       38.64      2.44 o 
  -3  -2   5       64.77       70.87      2.90 o 
  -2  -2   5      131.07      141.24      3.96 o 
  -1  -2   5      267.22      262.81      5.66 o 
   0  -2   5      503.86      559.80      9.73 o 
   1  -2   5       78.88       86.17      3.22 o 
   2  -2   5        5.80        7.30      1.08 o 
   3  -2   5        4.50        3.69      0.87 o 
   4  -2   5       25.80       24.73      1.93 o 
   5  -2   5      121.57      114.06      4.35 o 
   6  -2   5        0.99        0.74      1.07 o 
   7  -2   5        3.39        4.18      1.53 o 
   8  -2   5        0.02       -0.40      1.25 o 
 -11  -1   5        0.05        0.52      1.94 o 
 -10  -1   5       42.46       39.63      4.17 o 
  -9  -1   5        1.47        1.43      0.96 o 
  -8  -1   5       53.21       58.43      4.58 o 
  -7  -1   5        0.33        0.35      1.47 o 
  -6  -1   5       38.01       35.98      2.96 o 
  -5  -1   5       75.81       76.38      3.54 o 
  -4  -1   5      254.58      244.30      6.09 o 
  -3  -1   5      175.66      171.81      4.75 o 
  -2  -1   5     1290.17     1470.89     20.22 o 
  -1  -1   5      328.24      357.89      7.26 o 
   0  -1   5        0.74       -0.16      0.69 o 
   1  -1   5       32.60       34.13      1.54 o 
   2  -1   5       53.78       55.51      2.47 o 
   3  -1   5      105.55      107.37      3.17 o 
   4  -1   5       20.56       19.73      1.79 o 
   5  -1   5       67.03       68.35      3.03 o 
   6  -1   5        0.14       -0.03      0.95 o 
   7  -1   5        4.86        4.37      2.00 o 
   8  -1   5        0.26        0.04      1.54 o 
 -11   0   5        6.27        8.56      2.51 o 
 -10   0   5        0.03       -1.47      1.41 o 
  -9   0   5       71.83       60.89      2.91 o 
  -8   0   5        1.48        3.15      1.75 o 
  -7   0   5       20.92       22.94      2.79 o 
  -6   0   5       24.85       20.79      2.38 o 
  -5   0   5      112.73      108.78      4.23 o 
  -4   0   5       13.70       12.88      1.67 o 
  -3   0   5      308.47      336.75      7.24 o 
  -1   0   5       29.18       26.98      1.99 o 
   0   0   5       84.33       88.34      2.25 o 
   1   0   5       29.73       33.63      1.51 o 
   2   0   5       10.50       10.49      1.69 o 
   3   0   5      287.34      278.41      5.28 o 
   4   0   5       14.95       14.62      1.64 o 
   5   0   5      218.80      198.52      8.97 o 
   6   0   5       11.20       14.39      2.83 o 
   7   0   5        2.29        7.51      2.44 o 
 -12   1   5        0.00        1.79      1.87 o 
 -11   1   5        0.01        0.39      1.68 o 
 -10   1   5       19.41       13.38      2.90 o 
  -9   1   5        1.72        1.91      1.78 o 
  -8   1   5        0.86        2.79      1.77 o 
  -7   1   5        7.72        5.14      1.93 o 
  -6   1   5       29.66       24.29      2.54 o 
  -5   1   5      143.13      151.76      5.11 o 
  -4   1   5      109.62      116.04      4.16 o 
  -3   1   5      222.15      254.46      6.25 o 
  -2   1   5      974.68     1087.12     16.53 o 
  -1   1   5       53.54       68.76      3.12 o 
   0   1   5       80.07       81.44      1.71 o 
   1   1   5       96.62       95.95      1.99 o 
   2   1   5       71.17       73.87      5.20 o 
   3   1   5       12.31       12.27      2.24 o 
   4   1   5        0.79       -0.49      1.08 o 
   5   1   5        3.77        2.38      1.64 o 
   6   1   5        0.74        2.88      1.92 o 
   7   1   5        0.73       -0.50      1.36 o 
 -12   2   5        2.24        2.12      2.27 o 
 -11   2   5        7.47       11.34      2.78 o 
 -10   2   5        0.20        0.28      1.57 o 
  -9   2   5       15.76       13.25      2.74 o 
  -8   2   5       14.54       16.92      2.76 o 
  -7   2   5      141.84      133.13      5.57 o 
  -6   2   5      152.21      135.02      5.09 o 
  -5   2   5      105.43      101.83      4.23 o 
  -4   2   5      290.12      298.82      7.24 o 
  -3   2   5      302.67      331.95      7.47 o 
  -2   2   5       17.55       15.95      1.25 o 
  -1   2   5      179.42      182.44      4.17 o 
   0   2   5       15.19       17.02      0.85 o 
   1   2   5      161.77      147.85      3.50 o 
   2   2   5       30.87       30.96      1.77 o 
   3   2   5       15.39       18.14      2.69 o 
   4   2   5       31.80       23.85      3.19 o 
   5   2   5       32.39       24.07      3.42 o 
   6   2   5        7.48        7.89      2.32 o 
 -12   3   5        1.10        3.71      2.07 o 
 -11   3   5        3.92        5.31      2.25 o 
 -10   3   5        4.29        1.63      1.59 o 
  -9   3   5       29.91       27.03      3.36 o 
  -8   3   5       39.10       37.50      3.59 o 
  -7   3   5        5.23        2.99      1.63 o 
  -6   3   5        6.21        4.78      1.54 o 
  -5   3   5       77.12       75.64      3.65 o 
  -4   3   5        0.04        0.41      0.61 o 
  -3   3   5        0.08        0.40      0.61 o 
  -2   3   5       24.76       22.55      1.72 o 
  -1   3   5        2.96        3.17      1.63 o 
   0   3   5        8.25        5.84      1.02 o 
   1   3   5       31.18       26.69      1.80 o 
   2   3   5        5.23        6.97      1.19 o 
   3   3   5        1.26        0.12      1.24 o 
   4   3   5        4.63        5.27      2.04 o 
   5   3   5        1.45        3.42      1.90 o 
   6   3   5        0.08        0.80      1.89 o 
 -12   4   5        0.34        1.55      1.72 o 
 -11   4   5        0.33       -0.58      1.53 o 
 -10   4   5        1.44        2.77      1.96 o 
  -9   4   5        2.75        2.52      1.96 o 
  -8   4   5       29.75       27.89      3.26 o 
  -7   4   5       96.97       89.38      4.57 o 
  -6   4   5       10.57        9.50      1.93 o 
  -5   4   5      189.01      152.61      8.57 o 
  -4   4   5        0.33       -0.58      0.52 o 
  -3   4   5      165.05      179.87      4.04 o 
  -2   4   5       30.91       29.47      4.12 o 
  -1   4   5       39.72       36.79      2.00 o 
   0   4   5       19.04       19.07      3.50 o 
   1   4   5       32.97       27.89      2.43 o 
   2   4   5        3.56        3.67      1.04 o 
   3   4   5       13.55       15.08      2.78 o 
   4   4   5       40.07       36.61      4.05 o 
   5   4   5        2.20        2.29      1.88 o 
 -12   5   5        1.44        4.98      2.14 o 
 -11   5   5       16.42       11.58      2.85 o 
 -10   5   5        6.21        5.06      2.22 o 
  -9   5   5        8.00        8.33      2.43 o 
  -8   5   5      147.66      140.78      6.03 o 
  -7   5   5        8.29        7.70      2.02 o 
  -6   5   5      196.18      186.51      5.92 o 
  -5   5   5       24.81       26.14      2.50 o 
  -4   5   5       37.68       35.36      1.94 o 
  -3   5   5        9.99        9.23      1.29 o 
  -2   5   5       22.03       21.96      1.75 o 
  -1   5   5       33.43       36.18      2.04 o 
   0   5   5       53.39       51.71      2.48 o 
   1   5   5        3.21        5.10      1.87 o 
   2   5   5       13.99       18.59      1.91 o 
   3   5   5        0.13       -2.09      1.40 o 
   4   5   5       23.21       25.30      3.80 o 
   5   5   5        0.16        1.54      1.81 o 
 -11   6   5        0.56        1.72      2.02 o 
 -10   6   5        0.29        2.92      2.04 o 
  -9   6   5       15.76       15.40      2.84 o 
  -8   6   5       74.18       76.61      4.71 o 
  -7   6   5      164.20      172.97      5.92 o 
  -6   6   5        4.00        3.84      1.18 o 
  -5   6   5        0.22       -1.08      0.72 o 
  -4   6   5       28.73       25.71      1.91 o 
  -3   6   5       30.53       32.10      3.82 o 
  -2   6   5       40.90       35.71      2.76 o 
  -1   6   5       13.07       14.15      1.67 o 
   0   6   5        4.52        5.25      1.33 o 
   1   6   5       15.74       16.71      1.93 o 
   2   6   5        3.81        3.88      1.43 o 
   3   6   5        8.81       10.11      2.73 o 
   4   6   5        4.69        2.55      2.23 o 
 -11   7   5        1.33        0.58      1.71 o 
 -10   7   5        9.75        9.75      2.68 o 
  -9   7   5       58.48       52.78      4.19 o 
  -8   7   5       39.57       38.72      2.51 o 
  -7   7   5       12.52       13.30      2.00 o 
  -6   7   5       18.22       18.50      1.87 o 
  -5   7   5       16.56       17.76      1.76 o 
  -4   7   5       22.86       24.09      2.32 o 
  -3   7   5       37.55       37.72      2.32 o 
  -2   7   5        9.58        9.48      1.56 o 
  -1   7   5      220.56      230.35      5.49 o 
   0   7   5       40.27       47.88      4.05 o 
   1   7   5        3.39        5.07      1.44 o 
   2   7   5        0.41        0.11      1.18 o 
   3   7   5        0.73        0.79      1.99 o 
 -11   8   5        0.20       -1.53      1.57 o 
 -10   8   5        0.17       -2.25      1.50 o 
  -9   8   5        3.46        7.96      1.62 o 
  -8   8   5       98.41      105.26      6.23 o 
  -7   8   5        3.39        3.91      1.27 o 
  -6   8   5        0.09       -0.93      1.20 o 
  -5   8   5       17.66       18.14      3.67 o 
  -4   8   5        5.30        5.77      1.26 o 
  -3   8   5        1.17        1.55      0.95 o 
  -2   8   5        0.01        0.13      1.24 o 
  -1   8   5       39.28       39.65      2.71 o 
   0   8   5        3.35        4.94      2.11 o 
   1   8   5        5.23        5.71      1.53 o 
   2   8   5        7.58        7.61      2.52 o 
 -10   9   5        4.52        1.39      2.27 o 
  -9   9   5       32.98       33.01      5.44 o 
  -8   9   5       16.26       24.68      2.54 o 
  -7   9   5        0.55       -0.17      1.08 o 
  -6   9   5       16.66       16.90      1.96 o 
  -5   9   5        9.64        9.14      2.49 o 
  -4   9   5        5.95        8.52      2.36 o 
  -3   9   5        8.60       10.82      2.76 o 
  -2   9   5       52.54       62.72      4.97 o 
  -1   9   5        2.32        0.06      1.66 o 
   0   9   5       18.79       24.72      3.68 o 
  -9  10   5        0.31       -1.09      1.84 o 
  -8  10   5        0.99        2.79      1.88 o 
  -7  10   5        1.43        4.08      2.08 o 
  -6  10   5        1.29        2.38      2.03 o 
  -5  10   5        3.41        7.65      2.41 o 
  -4  10   5        0.06       -2.25      1.50 o 
  -3  10   5        0.03        1.96      2.18 o 
  -2  10   5       13.86       15.66      3.50 o 
  -6  11   5        0.05        3.69      2.22 o 
  -5  11   5        0.53       -0.74      1.82 o 
  -1 -11   6        0.83        2.25      2.26 o 
   0 -11   6        6.08        9.10      2.85 o 
   1 -11   6        7.80        9.34      2.56 o 
   2 -11   6        0.69        1.80      2.33 o 
   3 -11   6        0.00        2.94      1.87 o 
  -4 -10   6        0.30       -2.44      1.71 o 
  -3 -10   6        0.55       -0.69      1.62 o 
  -2 -10   6        2.05       -0.10      1.74 o 
  -1 -10   6        0.19       -0.07      1.78 o 
   0 -10   6        0.76       -0.91      1.56 o 
   1 -10   6        4.55        6.01      2.14 o 
   2 -10   6        0.99        1.75      1.21 o 
   3 -10   6        0.21        3.28      1.81 o 
   4 -10   6        5.39        5.66      2.23 o 
   5 -10   6        5.17        6.50      2.43 o 
  -5  -9   6        0.62        1.11      1.77 o 
  -4  -9   6        0.11       -0.76      1.80 o 
  -3  -9   6        5.41        3.77      2.16 o 
  -2  -9   6        0.53       -0.01      1.65 o 
  -1  -9   6        0.28        0.13      1.47 o 
   0  -9   6       12.82       14.65      2.67 o 
   1  -9   6        0.15       -0.79      1.27 o 
   2  -9   6        1.67        0.24      1.01 o 
   3  -9   6        0.05       -0.58      1.32 o 
   4  -9   6        0.65        2.09      1.87 o 
   5  -9   6        0.01        3.20      1.83 o 
   6  -9   6        3.40        4.51      2.25 o 
  -6  -8   6        1.19        2.22      1.86 o 
  -5  -8   6        0.02        0.70      1.44 o 
  -4  -8   6        2.80        5.92      2.15 o 
  -3  -8   6       14.66       15.33      2.89 o 
  -2  -8   6        2.25        2.56      1.60 o 
  -1  -8   6        0.04        0.39      1.14 o 
   0  -8   6       38.89       38.97      3.57 o 
   1  -8   6       23.11       22.77      2.84 o 
   2  -8   6        0.25       -0.36      0.81 o 
   3  -8   6        0.05        1.41      1.35 o 
   4  -8   6        7.25        8.35      2.31 o 
   5  -8   6        0.05        1.59      1.80 o 
   6  -8   6        0.00        2.58      1.95 o 
  -7  -7   6        0.12       -0.99      1.40 o 
  -6  -7   6        0.73        0.58      1.55 o 
  -5  -7   6       20.88       16.58      2.85 o 
  -4  -7   6       27.93       21.73      3.18 o 
  -3  -7   6        5.04        2.55      1.62 o 
  -2  -7   6        8.48        6.82      1.92 o 
  -1  -7   6        5.70        7.02      1.90 o 
   0  -7   6      324.48      312.85      8.69 o 
   1  -7   6      102.59       89.74      4.30 o 
   2  -7   6       14.56       13.77      1.65 o 
   3  -7   6       30.13       28.32      3.42 o 
   4  -7   6        7.64       13.76      2.76 o 
   5  -7   6        8.12        4.45      1.92 o 
   6  -7   6        0.06        0.80      1.62 o 
   7  -7   6        6.48        3.59      2.47 o 
  -8  -6   6       11.69       15.47      2.92 o 
  -7  -6   6        0.01       -0.83      1.26 o 
  -6  -6   6        0.43        1.82      1.57 o 
  -5  -6   6       12.83       15.10      2.74 o 
  -4  -6   6       91.38       86.24      4.90 o 
  -3  -6   6        1.15        0.32      1.12 o 
  -2  -6   6        7.97        7.18      1.83 o 
  -1  -6   6       45.93       47.99      3.33 o 
   0  -6   6        6.90        5.95      1.51 o 
   1  -6   6        0.10        0.27      0.80 o 
   2  -6   6       10.17       10.08      1.32 o 
   3  -6   6       12.67       15.61      2.77 o 
   4  -6   6        0.01        0.37      1.11 o 
   5  -6   6        0.11        0.60      1.28 o 
   6  -6   6       22.82       23.03      3.63 o 
   7  -6   6        1.06        0.73      1.92 o 
  -9  -5   6        3.85        3.41      1.82 o 
  -8  -5   6        3.02        2.60      1.71 o 
  -7  -5   6        0.07       -0.24      1.25 o 
  -6  -5   6        0.05       -0.62      0.87 o 
  -5  -5   6        0.41       -0.87      0.85 o 
  -4  -5   6        0.25       -0.73      1.02 o 
  -3  -5   6        4.91        4.56      1.50 o 
  -2  -5   6       53.31       53.12      3.37 o 
  -1  -5   6      126.50      100.58      4.35 o 
   0  -5   6       23.22       19.04      2.04 o 
   1  -5   6        1.30        0.96      0.77 o 
   2  -5   6        0.02       -0.13      0.45 o 
   3  -5   6       58.23       59.95      2.48 o 
   4  -5   6        0.20        0.26      0.76 o 
   5  -5   6        3.42        2.24      1.03 o 
   6  -5   6        2.36        1.30      1.14 o 
   7  -5   6        7.75       12.74      2.01 o 
  -9  -4   6        2.71        3.24      1.55 o 
  -8  -4   6        8.47        5.54      1.32 o 
  -7  -4   6        3.84        4.86      1.17 o 
  -6  -4   6       13.93       15.24      1.61 o 
  -5  -4   6       15.26       13.10      1.44 o 
  -4  -4   6        0.14        0.20      0.64 o 
  -3  -4   6        0.00        0.32      0.66 o 
  -2  -4   6       87.34       81.84      2.37 o 
  -1  -4   6        1.97        2.93      0.70 o 
   0  -4   6        0.83        2.21      0.62 o 
   1  -4   6       57.59       59.35      2.01 o 
   2  -4   6        7.33        7.68      1.11 o 
   3  -4   6        0.16        0.54      0.67 o 
   4  -4   6        7.58        8.41      1.36 o 
   5  -4   6        9.75        9.19      1.54 o 
   6  -4   6       20.90       18.75      3.68 o 
   7  -4   6        8.85       12.19      3.19 o 
 -10  -3   6        1.16        2.05      1.94 o 
  -9  -3   6        0.15        0.29      1.81 o 
  -8  -3   6       24.43       26.08      2.15 o 
  -7  -3   6       23.74       23.35      1.97 o 
  -6  -3   6       18.55       18.51      1.76 o 
  -5  -3   6        7.11        6.12      1.15 o 
  -4  -3   6       10.73       14.08      1.39 o 
  -3  -3   6        0.40        1.28      0.66 o 
  -2  -3   6      170.47      179.04      4.78 o 
  -1  -3   6        2.45        5.63      1.20 o 
   0  -3   6        0.54        0.95      0.85 o 
   1  -3   6       44.93       41.39      1.44 o 
   2  -3   6        5.55        7.27      1.56 o 
   3  -3   6        0.26        0.00      0.94 o 
   4  -3   6        0.01        0.06      1.11 o 
   5  -3   6        6.16        4.85      1.22 o 
   6  -3   6        3.60        4.53      1.73 o 
   7  -3   6        2.84        4.67      1.50 o 
 -11  -2   6        1.89        4.02      2.16 o 
 -10  -2   6       26.86       37.04      4.14 o 
  -9  -2   6      109.27       95.29      4.39 o 
  -8  -2   6       28.17       38.19      2.38 o 
  -7  -2   6       11.62       11.42      1.53 o 
  -6  -2   6       63.59       50.55      3.43 o 
  -5  -2   6       31.82       31.59      2.63 o 
  -4  -2   6       38.26       40.57      2.65 o 
  -3  -2   6      167.84      181.14      5.08 o 
  -2  -2   6      183.13      192.46      5.10 o 
  -1  -2   6        8.41        9.88      1.46 o 
   0  -2   6       31.50       34.15      2.25 o 
   1  -2   6        7.37        7.88      1.06 o 
   2  -2   6       10.65        9.20      1.46 o 
   3  -2   6       26.64       23.65      3.02 o 
   4  -2   6        0.01       -0.94      0.77 o 
   5  -2   6       37.84       31.39      2.43 o 
   6  -2   6       14.39       11.87      1.89 o 
   7  -2   6        1.42        0.73      1.65 o 
 -11  -1   6        9.66       11.40      3.00 o 
 -10  -1   6        0.17        4.05      1.30 o 
  -9  -1   6        0.77        0.34      0.91 o 
  -8  -1   6       30.94       33.34      3.50 o 
  -7  -1   6       24.15       30.62      3.24 o 
  -6  -1   6      117.94       86.76      4.24 o 
  -5  -1   6       10.35        9.59      1.77 o 
  -4  -1   6        0.57       -0.02      0.84 o 
  -3  -1   6        3.85        3.38      1.10 o 
  -2  -1   6        1.28        0.37      0.68 o 
  -1  -1   6      174.93      195.68      5.52 o 
   0  -1   6      462.89      488.09      9.89 o 
   1  -1   6       48.16       48.74      2.00 o 
   2  -1   6        7.51        7.21      1.45 o 
   3  -1   6      160.06      161.08      4.15 o 
   4  -1   6       34.15       29.18      2.19 o 
   5  -1   6       47.65       44.31      3.75 o 
   6  -1   6        6.81       12.13      2.75 o 
   7  -1   6        0.29        0.03      1.55 o 
 -11   0   6        2.19        4.78      2.22 o 
 -10   0   6        3.24        5.18      1.26 o 
  -9   0   6        9.20        7.38      2.35 o 
  -8   0   6       28.39       32.13      3.51 o 
  -7   0   6       44.24       37.77      3.31 o 
  -6   0   6      604.20      628.20     12.54 o 
  -5   0   6        0.21        1.02      1.15 o 
  -4   0   6      147.36      176.34      5.50 o 
  -3   0   6       45.31       52.25      2.92 o 
  -2   0   6      194.66      208.30      5.81 o 
  -1   0   6      102.31      100.07      4.00 o 
   0   0   6      338.50      360.26      5.44 o 
   1   0   6      162.18      161.26      3.59 o 
   2   0   6       48.89       49.22      2.18 o 
   3   0   6      122.36      111.16      5.19 o 
   4   0   6      101.52       96.47      5.27 o 
   5   0   6        0.89        1.36      1.33 o 
   6   0   6        0.07        1.13      1.49 o 
 -11   1   6        1.46       -0.44      1.66 o 
 -10   1   6        0.13        2.05      1.88 o 
  -9   1   6       14.29       18.56      3.16 o 
  -8   1   6        4.15        7.74      2.24 o 
  -7   1   6       40.20       42.92      3.56 o 
  -6   1   6      164.17      145.27      5.51 o 
  -5   1   6       16.09       18.33      2.26 o 
  -4   1   6      123.81      141.39      4.97 o 
  -3   1   6       36.64       29.77      2.40 o 
  -2   1   6        2.29        3.74      1.20 o 
  -1   1   6       82.92       69.87      3.45 o 
   0   1   6      120.73      103.12      7.73 o 
   1   1   6       36.55       34.10      2.82 o 
   2   1   6        2.99        2.97      1.40 o 
   3   1   6        0.14       -0.54      1.00 o 
   4   1   6        0.45        1.27      1.33 o 
   5   1   6        0.24        0.95      1.32 o 
   6   1   6        1.96        4.93      2.08 o 
 -12   2   6       15.25       13.31      3.25 o 
 -11   2   6        1.47        0.56      1.88 o 
 -10   2   6        9.70        7.34      2.49 o 
  -9   2   6        4.25        4.74      2.13 o 
  -8   2   6        7.18        7.33      2.19 o 
  -7   2   6      541.06      510.97     11.70 o 
  -6   2   6       29.71       38.24      3.07 o 
  -5   2   6       87.23       82.01      3.93 o 
  -4   2   6        0.60        1.32      1.02 o 
  -3   2   6        9.40        6.02      1.44 o 
  -2   2   6       31.17       32.47      2.45 o 
  -1   2   6      122.66      110.81      8.91 o 
   0   2   6      110.47      107.93      3.17 o 
   1   2   6      210.82      231.12      4.81 o 
   2   2   6        1.81        1.58      1.35 o 
   3   2   6       21.43       24.82      3.26 o 
   4   2   6        0.05        0.35      1.48 o 
   5   2   6        3.53        3.69      1.94 o 
   6   2   6        5.97        5.78      2.37 o 
 -12   3   6        0.13        0.58      1.82 o 
 -11   3   6        0.60       -0.12      1.69 o 
 -10   3   6        4.16        8.08      2.37 o 
  -9   3   6       17.85       16.30      2.85 o 
  -8   3   6       54.25       55.68      4.09 o 
  -7   3   6      125.95      119.75      5.35 o 
  -6   3   6        7.07        9.48      2.01 o 
  -5   3   6        6.35        6.21      1.64 o 
  -4   3   6       12.73       10.87      1.88 o 
  -3   3   6        6.77        5.48      1.01 o 
  -2   3   6       18.65       19.32      4.23 o 
  -1   3   6       46.08       47.11      2.22 o 
   0   3   6      196.85      186.43      4.40 o 
   1   3   6        7.60        8.43      1.31 o 
   2   3   6        4.47        6.21      2.04 o 
   3   3   6        0.85        1.02      1.53 o 
   4   3   6        0.05       -0.87      1.43 o 
   5   3   6        0.08       -0.78      1.45 o 
 -12   4   6       10.37       13.57      3.20 o 
 -11   4   6        1.90        3.45      2.21 o 
 -10   4   6       85.31       85.92      5.42 o 
  -9   4   6        1.01        0.49      1.62 o 
  -8   4   6      158.45      148.58      6.43 o 
  -7   4   6      660.63      676.23     14.07 o 
  -6   4   6       96.53       95.04      4.61 o 
  -5   4   6      292.06      284.13      5.62 o 
  -4   4   6       67.53       71.09      2.73 o 
  -3   4   6       45.37       43.51      3.16 o 
  -2   4   6       47.28       46.57      2.27 o 
  -1   4   6      180.79      169.39      4.24 o 
   0   4   6       11.74       14.50      1.65 o 
   1   4   6        2.65        3.00      1.36 o 
   2   4   6        1.00        5.90      2.10 o 
   3   4   6        1.54        2.56      1.78 o 
   4   4   6        0.26        1.49      1.96 o 
 -12   5   6        1.29        2.14      2.03 o 
 -11   5   6        2.42        0.78      1.74 o 
 -10   5   6       14.00       10.83      2.78 o 
  -9   5   6        1.17        1.62      1.71 o 
  -8   5   6      313.73      313.61      9.36 o 
  -7   5   6      166.60      172.69      6.57 o 
  -6   5   6        8.59        8.89      1.45 o 
  -5   5   6      245.63      241.25      5.31 o 
  -4   5   6       75.43       73.35      2.90 o 
  -3   5   6       88.32       77.82      4.30 o 
  -2   5   6       92.81       84.28      3.11 o 
  -1   5   6      234.33      233.82      5.32 o 
   0   5   6      211.91      214.48      5.21 o 
   1   5   6       27.30       31.46      2.38 o 
   2   5   6        0.58       -0.32      1.43 o 
   3   5   6        6.14        9.13      2.59 o 
   4   5   6        3.05        4.89      2.37 o 
 -11   6   6        1.74        1.61      1.82 o 
 -10   6   6        5.53        5.59      2.36 o 
  -9   6   6        4.27        0.25      1.56 o 
  -8   6   6       58.09       56.17      4.18 o 
  -7   6   6      168.12      166.10      6.71 o 
  -6   6   6        7.14       10.11      1.55 o 
  -5   6   6       30.39       30.83      2.24 o 
  -4   6   6       36.24       30.39      2.22 o 
  -3   6   6        0.68        0.51      0.82 o 
  -2   6   6        6.08        7.17      1.39 o 
  -1   6   6       71.48       67.98      3.06 o 
   0   6   6        1.76        2.15      1.13 o 
   1   6   6       24.33       25.13      3.40 o 
   2   6   6        0.18       -1.95      1.42 o 
   3   6   6       25.50       34.32      4.47 o 
 -11   7   6        0.01        1.60      2.10 o 
 -10   7   6        9.42        7.17      2.44 o 
  -9   7   6       23.72       25.21      3.58 o 
  -8   7   6       37.19       38.32      2.66 o 
  -7   7   6       11.54       12.34      1.77 o 
  -6   7   6        0.64        1.19      1.34 o 
  -5   7   6        0.05       -0.21      0.83 o 
  -4   7   6       14.27       13.73      1.68 o 
  -3   7   6        0.06        0.64      0.92 o 
  -2   7   6       26.74       31.53      2.49 o 
  -1   7   6       99.26      106.23      4.51 o 
   0   7   6       53.68       46.32      2.77 o 
   1   7   6        4.53        4.04      1.42 o 
   2   7   6       21.69       28.41      4.13 o 
 -10   8   6        0.80        0.82      1.83 o 
  -9   8   6       15.96       20.98      3.51 o 
  -8   8   6        7.86        3.51      1.37 o 
  -7   8   6        2.89        4.75      1.45 o 
  -6   8   6        4.21        1.08      1.05 o 
  -5   8   6        1.77        3.32      1.11 o 
  -4   8   6        0.01        0.55      1.68 o 
  -3   8   6       22.03       23.40      2.88 o 
  -2   8   6       18.60       22.44      2.36 o 
  -1   8   6        0.06        0.31      1.26 o 
   0   8   6        1.22        3.14      1.41 o 
   1   8   6        0.72        1.18      2.59 o 
  -9   9   6       14.16       16.07      2.49 o 
  -8   9   6       22.64       22.80      2.44 o 
  -7   9   6        1.59        0.27      1.23 o 
  -6   9   6        2.07        1.92      1.19 o 
  -5   9   6        1.29        2.14      1.22 o 
  -4   9   6        4.89        5.39      1.44 o 
  -3   9   6        0.10        0.97      2.57 o 
  -2   9   6        1.12       -0.18      1.70 o 
  -1   9   6        3.32        3.64      2.43 o 
  -8  10   6        0.02        2.01      1.84 o 
  -7  10   6        0.70        3.07      2.06 o 
  -6  10   6        4.25        5.12      2.29 o 
  -5  10   6        0.66       -0.23      1.73 o 
  -4  10   6        0.22        0.91      2.09 o 
  -3  10   6        0.63       -1.10      1.85 o 
   0 -11   7        8.90        5.64      2.49 o 
   1 -11   7        0.02       -0.36      1.82 o 
  -3 -10   7        2.38        5.80      2.62 o 
  -2 -10   7        0.05        1.48      2.02 o 
  -1 -10   7        0.01        0.90      1.73 o 
   0 -10   7        0.36        2.17      1.76 o 
   1 -10   7        2.15        3.24      1.99 o 
   2 -10   7        0.79        3.85      1.82 o 
   3 -10   7        3.27        3.59      1.95 o 
   4 -10   7       19.15       24.92      4.08 o 
  -5  -9   7        0.22        2.58      2.14 o 
  -4  -9   7        4.22        6.20      2.62 o 
  -3  -9   7        2.57        0.06      1.79 o 
  -2  -9   7        2.34        2.42      1.99 o 
  -1  -9   7       23.52       18.10      3.13 o 
   0  -9   7        5.60        5.87      2.00 o 
   1  -9   7       13.74       14.93      2.66 o 
   2  -9   7        0.98        1.38      1.55 o 
   3  -9   7        2.70        0.14      1.41 o 
   4  -9   7        7.53        3.59      1.95 o 
   5  -9   7        0.03        1.00      1.84 o 
  -6  -8   7        0.03        1.23      1.94 o 
  -5  -8   7        0.00       -0.65      1.48 o 
  -4  -8   7       24.63       24.41      3.72 o 
  -3  -8   7        0.20        0.05      1.56 o 
  -2  -8   7        5.30        7.94      2.22 o 
  -1  -8   7        1.40        1.58      1.50 o 
   0  -8   7        9.95       11.11      2.29 o 
   1  -8   7        0.03       -1.27      1.16 o 
   2  -8   7        1.05        0.80      1.40 o 
   3  -8   7        1.90        1.26      1.41 o 
   4  -8   7        0.88        1.92      1.52 o 
   5  -8   7        0.53        1.54      1.81 o 
  -7  -7   7        1.62        2.16      2.03 o 
  -6  -7   7        0.99       -0.81      1.46 o 
  -5  -7   7        2.51        0.60      1.56 o 
  -4  -7   7        2.12        0.50      1.59 o 
  -3  -7   7        4.00        3.44      1.70 o 
  -2  -7   7        0.63        0.14      1.24 o 
  -1  -7   7      123.18      106.43      5.28 o 
   0  -7   7       11.81       12.62      2.26 o 
   1  -7   7        2.59        3.25      1.43 o 
   2  -7   7        3.11        1.76      1.47 o 
   3  -7   7       25.68       32.45      3.74 o 
   4  -7   7        6.60        5.97      2.14 o 
   5  -7   7        1.67        4.24      2.16 o 
   6  -7   7        6.14       12.42      3.07 o 
  -8  -6   7        4.36        7.42      2.44 o 
  -7  -6   7        0.11       -1.01      1.51 o 
  -6  -6   7        0.86        1.04      1.43 o 
  -5  -6   7        1.71        0.95      1.64 o 
  -4  -6   7        4.43        3.85      1.64 o 
  -3  -6   7        0.70        1.69      1.39 o 
  -2  -6   7       87.40       80.42      4.52 o 
  -1  -6   7       48.44       42.43      3.22 o 
   0  -6   7       75.54       63.00      3.66 o 
   1  -6   7       12.81       13.86      1.99 o 
   2  -6   7        2.28        2.58      1.52 o 
   3  -6   7        4.71        7.32      2.14 o 
   4  -6   7        2.87        2.81      1.55 o 
   5  -6   7       17.06       15.14      3.04 o 
   6  -6   7       13.55       16.31      3.30 o 
  -9  -5   7       17.34       17.25      3.16 o 
  -8  -5   7        1.43       -1.20      1.25 o 
  -7  -5   7        1.52        1.09      1.47 o 
  -6  -5   7        0.22       -0.14      1.22 o 
  -5  -5   7        9.85       12.32      2.44 o 
  -4  -5   7        6.20        5.32      1.84 o 
  -3  -5   7       39.72       35.30      3.43 o 
  -2  -5   7       57.05       62.45      3.85 o 
  -1  -5   7      452.07      433.76     10.18 o 
   0  -5   7       63.55       56.84      3.30 o 
   1  -5   7        0.00       -0.31      0.78 o 
   2  -5   7       52.71       37.80      3.51 o 
   3  -5   7       10.78        8.36      2.10 o 
   4  -5   7       27.82       29.07      3.53 o 
   5  -5   7        6.64        4.82      2.01 o 
   6  -5   7        8.34       16.11      3.15 o 
  -9  -4   7        0.40        0.53      1.57 o 
  -8  -4   7        1.38        1.21      1.33 o 
  -7  -4   7        1.04        4.82      1.92 o 
  -6  -4   7        5.08        5.83      1.31 o 
  -5  -4   7        4.65        5.19      1.21 o 
  -4  -4   7       24.22       21.37      2.25 o 
  -3  -4   7       57.78       56.10      2.29 o 
  -2  -4   7       97.55       93.49      2.99 o 
  -1  -4   7       92.49       78.62      3.02 o 
   0  -4   7        9.86        8.65      1.11 o 
   1  -4   7        5.75        5.79      0.82 o 
   2  -4   7        7.00        6.97      1.20 o 
   3  -4   7       15.46       16.17      2.52 o 
   4  -4   7        6.42        6.94      2.50 o 
   5  -4   7       24.58       24.82      2.33 o 
   6  -4   7       14.58       13.22      2.03 o 
 -10  -3   7        1.94        2.66      2.08 o 
  -9  -3   7       25.63       26.28      2.39 o 
  -8  -3   7        0.06        1.01      0.99 o 
  -7  -3   7        0.00        1.70      1.34 o 
  -6  -3   7       12.31       16.25      1.78 o 
  -5  -3   7       37.16       37.60      2.14 o 
  -4  -3   7       80.05       77.39      2.77 o 
  -3  -3   7        2.96        4.34      1.36 o 
  -2  -3   7       46.14       48.72      2.71 o 
  -1  -3   7        0.75        1.81      1.14 o 
   0  -3   7        0.61        1.35      0.98 o 
   1  -3   7        1.01        0.05      0.63 o 
   2  -3   7        6.53        7.84      1.27 o 
   3  -3   7        0.46        1.08      0.88 o 
   4  -3   7       21.70       21.33      2.02 o 
   5  -3   7        1.33        2.23      1.15 o 
   6  -3   7        2.09        1.04      1.10 o 
 -10  -2   7        1.09        0.37      1.08 o 
  -9  -2   7        1.58        3.82      1.23 o 
  -8  -2   7        0.21        0.53      0.92 o 
  -7  -2   7       33.30       39.03      2.44 o 
  -6  -2   7      166.14      174.24      6.08 o 
  -5  -2   7        3.53        2.01      1.42 o 
  -4  -2   7        4.31        6.41      1.59 o 
  -3  -2   7       28.88       27.95      2.26 o 
  -2  -2   7      114.91      110.84      4.11 o 
  -1  -2   7       38.71       36.95      2.58 o 
   0  -2   7       11.17       10.62      1.75 o 
   1  -2   7        2.21        3.52      0.91 o 
   2  -2   7        4.99        5.94      1.13 o 
   3  -2   7       22.59       25.27      2.01 o 
   4  -2   7       16.03       16.01      1.84 o 
   5  -2   7       38.61       34.11      3.74 o 
   6  -2   7        6.59        5.57      2.08 o 
 -11  -1   7        0.00        2.28      2.19 o 
 -10  -1   7       11.25       13.69      1.89 o 
  -9  -1   7        9.46       11.23      1.71 o 
  -8  -1   7       17.15       20.62      3.08 o 
  -7  -1   7        5.48        8.18      2.28 o 
  -6  -1   7        0.68       -0.30      1.25 o 
  -5  -1   7       24.69       29.51      2.86 o 
  -4  -1   7        4.46        5.39      1.58 o 
  -3  -1   7       13.27       14.59      1.92 o 
  -1  -1   7       51.74       59.01      3.33 o 
   0  -1   7      128.44      130.79      3.35 o 
   1  -1   7      263.03      270.23      5.24 o 
   2  -1   7       22.50       25.05      1.90 o 
   3  -1   7       46.32       45.10      3.60 o 
   4  -1   7       26.30       32.39      3.56 o 
   5  -1   7        3.29        3.50      1.78 o 
   6  -1   7        0.08        1.40      1.64 o 
 -11   0   7       22.97       23.90      3.87 o 
 -10   0   7        7.90        8.95      2.77 o 
  -9   0   7       10.33       11.01      2.71 o 
  -8   0   7        1.47       -1.42      1.44 o 
  -7   0   7      177.23      185.38      6.83 o 
  -6   0   7      142.41      145.93      5.72 o 
  -5   0   7        0.44        3.11      1.43 o 
  -4   0   7        3.57        4.50      1.46 o 
  -3   0   7        6.61        3.15      1.27 o 
  -2   0   7       29.03       32.41      2.54 o 
  -1   0   7       67.99       71.07      3.70 o 
   0   0   7        2.63        2.89      0.80 o 
   1   0   7       40.48       42.30      3.22 o 
   2   0   7        0.40        0.96      1.17 o 
   3   0   7        0.38        0.33      1.33 o 
   4   0   7       11.73        9.23      2.34 o 
   5   0   7        8.13       12.26      2.73 o 
   6   0   7        0.40        0.87      1.73 o 
 -11   1   7        7.31        6.17      2.52 o 
 -10   1   7        4.71        3.30      2.10 o 
  -9   1   7        6.39        6.76      2.38 o 
  -8   1   7       27.90       26.65      3.36 o 
  -7   1   7       77.13       75.53      4.46 o 
  -6   1   7        0.11        1.03      1.42 o 
  -5   1   7        2.05        2.35      1.32 o 
  -4   1   7        0.73        1.68      1.20 o 
  -3   1   7       28.08       27.47      2.67 o 
  -2   1   7        2.33       -0.14      0.91 o 
  -1   1   7        3.41        6.87      1.69 o 
   0   1   7      144.40      126.54      5.33 o 
   1   1   7      248.06      251.15      8.04 o 
   2   1   7       50.09       44.79      3.63 o 
   3   1   7       49.93       51.52      4.06 o 
   4   1   7        4.59        3.09      1.58 o 
   5   1   7        3.25        3.08      1.81 o 
 -12   2   7        0.29        0.25      1.92 o 
 -11   2   7        0.77        2.21      2.14 o 
 -10   2   7        0.36        2.62      1.99 o 
  -9   2   7        6.16        9.57      2.59 o 
  -8   2   7       10.19       10.31      2.45 o 
  -7   2   7      323.29      308.27      9.01 o 
  -6   2   7        3.15        2.02      1.47 o 
  -5   2   7        5.40        3.26      1.50 o 
  -4   2   7        0.87        0.43      1.21 o 
  -3   2   7       12.56       12.06      2.00 o 
  -2   2   7        0.13       -1.28      0.95 o 
  -1   2   7       40.10       40.23      3.06 o 
   0   2   7        0.01        0.48      1.37 o 
   1   2   7       16.62       12.65      2.36 o 
   2   2   7       15.15       15.77      2.74 o 
   3   2   7        4.39        5.60      1.99 o 
   4   2   7        0.08        0.34      1.51 o 
   5   2   7        0.29        1.41      1.84 o 
 -12   3   7        9.98       10.97      3.13 o 
 -11   3   7       13.55       11.75      3.03 o 
 -10   3   7        0.06       -1.14      1.62 o 
  -9   3   7       22.58       20.52      3.24 o 
  -8   3   7       93.48       86.30      5.12 o 
  -7   3   7      254.99      270.62      8.58 o 
  -6   3   7        9.56       10.46      2.14 o 
  -5   3   7       50.33       54.66      3.62 o 
  -4   3   7       18.25       21.68      2.56 o 
  -2   3   7       31.58       31.24      2.26 o 
  -1   3   7        5.39        6.54      1.35 o 
   0   3   7      211.52      197.17      4.81 o 
   1   3   7        9.43        9.67      1.53 o 
   2   3   7        0.72       -0.75      1.20 o 
   3   3   7        0.08       -1.95      1.36 o 
   4   3   7        0.54        0.84      1.73 o 
 -11   4   7        6.72        7.09      2.50 o 
 -10   4   7        0.16       -0.02      1.58 o 
  -9   4   7        2.16        3.78      1.95 o 
  -8   4   7       69.69       69.46      4.58 o 
  -7   4   7        7.48       11.04      2.49 o 
  -6   4   7      182.30      172.35      6.41 o 
  -5   4   7        0.71        2.46      1.43 o 
  -4   4   7        9.53        7.38      1.56 o 
  -3   4   7       43.55       41.81      3.32 o 
  -2   4   7        7.99        5.87      1.26 o 
  -1   4   7       22.13       21.12      2.00 o 
   0   4   7       34.23       33.15      2.37 o 
   1   4   7        7.38        9.19      1.60 o 
   2   4   7        0.32       -0.86      1.25 o 
   3   4   7        1.66        0.91      1.77 o 
 -11   5   7        9.25       12.89      3.20 o 
 -10   5   7       44.62       44.10      4.47 o 
  -9   5   7       15.95       16.79      3.11 o 
  -8   5   7       30.66       32.63      3.65 o 
  -7   5   7        0.00       -1.32      1.29 o 
  -6   5   7       27.96       21.62      3.31 o 
  -5   5   7        1.66       -0.08      0.84 o 
  -4   5   7        5.25        4.81      1.23 o 
  -3   5   7        0.11        2.10      1.52 o 
  -2   5   7        0.29       -1.01      0.88 o 
  -1   5   7       66.96       69.18      3.14 o 
   0   5   7       40.42       37.49      3.25 o 
   1   5   7        0.49       -0.48      1.43 o 
   2   5   7       21.09       26.62      4.03 o 
   3   5   7        0.40       -0.32      1.90 o 
 -11   6   7        0.10        1.39      2.10 o 
 -10   6   7        5.13        2.49      2.07 o 
  -9   6   7       27.40       24.93      3.44 o 
  -8   6   7       35.53       37.07      3.85 o 
  -7   6   7       13.93       15.20      1.90 o 
  -6   6   7       52.86       52.13      2.74 o 
  -5   6   7       40.74       36.83      4.23 o 
  -4   6   7        8.86        7.75      1.47 o 
  -3   6   7       90.03       88.66      5.01 o 
  -2   6   7        4.02        2.24      1.18 o 
  -1   6   7        2.27        1.09      1.64 o 
   0   6   7        0.26        0.50      1.08 o 
   1   6   7       18.42       21.72      3.56 o 
   2   6   7        2.34        0.74      2.13 o 
 -11   7   7        1.28        2.22      2.34 o 
 -10   7   7        2.72        2.74      2.03 o 
  -9   7   7        0.49        0.25      1.55 o 
  -8   7   7       20.84       18.86      2.61 o 
  -7   7   7       14.25       16.85      2.06 o 
  -6   7   7        5.50        6.19      2.96 o 
  -5   7   7        9.54        9.89      1.62 o 
  -4   7   7       15.37       18.70      2.05 o 
  -3   7   7       18.95       24.50      2.38 o 
  -2   7   7        0.40       -1.06      1.07 o 
  -1   7   7        0.18        0.90      1.21 o 
   0   7   7        0.45        2.06      2.28 o 
   1   7   7        0.87        2.66      2.24 o 
 -10   8   7        0.04        0.21      2.07 o 
  -9   8   7        0.15       -0.26      1.82 o 
  -8   8   7        1.55        1.72      1.28 o 
  -7   8   7        0.07       -0.10      1.16 o 
  -6   8   7        2.25        1.14      1.07 o 
  -5   8   7        8.80        7.34      1.53 o 
  -4   8   7        0.21        0.82      1.13 o 
  -3   8   7       10.68       14.72      2.09 o 
  -2   8   7        8.23        9.41      1.91 o 
  -1   8   7        0.71        0.68      2.04 o 
  -9   9   7        9.67       11.15      2.26 o 
  -8   9   7        1.63        2.55      2.58 o 
  -7   9   7        0.40       -0.36      1.16 o 
  -6   9   7       12.39       13.64      2.02 o 
  -5   9   7        1.32        2.03      1.27 o 
  -4   9   7        0.12        0.20      1.12 o 
  -3   9   7        6.45        8.31      1.77 o 
  -2 -10   8        1.49        2.57      2.17 o 
  -1 -10   8        0.90        3.30      2.11 o 
   0 -10   8        0.34        0.65      1.79 o 
   2 -10   8        5.04        6.96      2.35 o 
  -4  -9   8        6.46        5.98      2.48 o 
  -3  -9   8        1.09        1.24      2.03 o 
  -2  -9   8        0.65        3.01      1.80 o 
  -1  -9   8        7.86        9.53      2.46 o 
   0  -9   8       10.67       10.89      2.55 o 
   2  -9   8        0.41        1.88      1.46 o 
   3  -9   8        6.29       10.23      2.67 o 
  -6  -8   8        1.30        4.28      2.30 o 
  -5  -8   8        6.50        6.43      2.74 o 
  -4  -8   8        8.67       11.60      2.87 o 
  -3  -8   8        2.19        1.31      1.58 o 
  -2  -8   8        0.42       -0.50      1.55 o 
  -1  -8   8        1.76        3.52      1.74 o 
   0  -8   8       11.97       11.68      2.45 o 
   2  -8   8        3.62        2.62      1.58 o 
   3  -8   8       20.05       17.51      3.26 o 
   4  -8   8        1.04        0.81      1.63 o 
  -7  -7   8        0.62        0.70      1.81 o 
  -6  -7   8        0.14       -2.52      1.68 o 
  -5  -7   8       10.18       13.80      3.24 o 
  -4  -7   8        0.69        1.68      1.73 o 
  -3  -7   8        0.22        0.20      1.43 o 
  -2  -7   8        1.14        1.95      1.51 o 
  -1  -7   8       18.10       16.91      2.69 o 
   0  -7   8        1.74        0.00      1.21 o 
   2  -7   8       18.45       15.59      2.90 o 
   3  -7   8        1.95        4.32      1.88 o 
   4  -7   8        0.60        0.13      1.40 o 
   5  -7   8        0.54        2.26      1.92 o 
  -8  -6   8        3.30        2.05      2.00 o 
  -7  -6   8       14.36       16.81      3.11 o 
  -6  -6   8        0.03        0.58      1.62 o 
  -5  -6   8      142.93      147.92      7.12 o 
  -4  -6   8        2.43        4.46      1.96 o 
  -3  -6   8        0.56       -0.08      1.43 o 
  -2  -6   8       29.19       31.18      3.38 o 
  -1  -6   8       73.06       62.93      3.88 o 
   0  -6   8       38.87       29.69      2.89 o 
   1  -6   8       11.31       14.50      2.73 o 
   2  -6   8        6.15       10.09      2.19 o 
   3  -6   8       27.81       34.43      4.04 o 
   4  -6   8        0.25        0.47      1.58 o 
   5  -6   8        0.46        1.54      1.79 o 
  -9  -5   8        5.81        6.45      2.55 o 
  -8  -5   8        0.00        1.47      1.64 o 
  -7  -5   8       20.13       14.28      2.82 o 
  -6  -5   8        0.76        0.21      1.58 o 
  -5  -5   8        5.36        7.69      2.42 o 
  -4  -5   8       18.10       16.26      2.89 o 
  -3  -5   8       13.54       14.96      2.71 o 
  -2  -5   8      142.04      134.34      5.86 o 
  -1  -5   8        2.00        2.85      1.51 o 
   0  -5   8       15.70       16.04      2.26 o 
   1  -5   8       42.59       41.13      3.77 o 
   2  -5   8       25.84       23.85      3.08 o 
   3  -5   8        6.07        7.25      2.18 o 
   4  -5   8        1.07        1.14      1.55 o 
   5  -5   8        0.29        1.36      1.78 o 
  -9  -4   8        9.63       11.87      2.66 o 
  -8  -4   8       25.67       26.77      3.62 o 
  -7  -4   8       10.09       17.08      3.07 o 
  -6  -4   8      310.79      339.60     10.73 o 
  -5  -4   8       58.38       69.32      4.71 o 
  -4  -4   8       34.81       32.82      3.53 o 
  -3  -4   8        1.15        1.84      1.58 o 
  -2  -4   8        1.00        1.86      0.87 o 
  -1  -4   8        0.12       -0.17      1.03 o 
   0  -4   8        0.26        0.76      0.75 o 
   1  -4   8       11.67       10.25      1.66 o 
   2  -4   8        6.35        9.13      1.44 o 
   3  -4   8        0.17        1.05      0.90 o 
   4  -4   8        5.30        4.37      1.31 o 
   5  -4   8        0.00       -1.40      0.93 o 
 -10  -3   8        0.06        0.14      1.14 o 
  -9  -3   8        0.29        1.78      1.16 o 
  -8  -3   8        0.83        0.19      1.04 o 
  -7  -3   8       24.24       26.00      2.26 o 
  -6  -3   8       74.76       82.19      3.30 o 
  -5  -3   8        0.07       -0.26      0.84 o 
  -4  -3   8      133.73      140.82      5.15 o 
  -3  -3   8       19.20       15.67      2.07 o 
  -2  -3   8      106.49      103.61      4.11 o 
  -1  -3   8      156.39      149.29      5.26 o 
   0  -3   8       46.21       45.99      3.16 o 
   1  -3   8      492.80      484.50      7.88 o 
   2  -3   8       74.08       80.40      3.19 o 
   3  -3   8       28.74       27.61      3.66 o 
   4  -3   8        4.09        3.74      1.24 o 
   5  -3   8        9.98       14.72      2.85 o 
 -10  -2   8        4.22        5.93      1.58 o 
  -9  -2   8        1.02        2.98      1.28 o 
  -8  -2   8        1.83        4.62      1.97 o 
  -7  -2   8       97.75      117.28      5.44 o 
  -6  -2   8      246.58      250.09      7.63 o 
  -5  -2   8       81.69       81.47      4.34 o 
  -4  -2   8       42.04       45.11      3.16 o 
  -3  -2   8       16.32       11.90      1.99 o 
  -2  -2   8       30.65       23.86      2.31 o 
  -1  -2   8        9.77       11.45      1.98 o 
   0  -2   8        0.02        0.34      0.91 o 
   1  -2   8        6.91       11.48      2.58 o 
   2  -2   8        0.02        1.15      1.00 o 
   3  -2   8        3.35        3.24      1.65 o 
   4  -2   8        3.21        8.73      2.44 o 
   5  -2   8       10.24       14.88      2.95 o 
 -11  -1   8       14.75       17.25      2.23 o 
 -10  -1   8       22.87       23.43      2.42 o 
  -9  -1   8        1.10        2.48      1.95 o 
  -8  -1   8        1.61        4.25      2.09 o 
  -7  -1   8      372.29      386.26     10.35 o 
  -6  -1   8        0.92        2.48      1.77 o 
  -5  -1   8       47.62       46.56      3.44 o 
  -4  -1   8        5.83        5.88      1.83 o 
  -3  -1   8       19.28       17.84      2.18 o 
  -2  -1   8       39.42       35.84      2.86 o 
  -1  -1   8       19.27       24.63      2.74 o 
   0  -1   8      297.03      296.09      7.91 o 
   1  -1   8      295.03      280.34      8.58 o 
   2  -1   8       80.35       82.47      4.71 o 
   3  -1   8       15.66       15.26      2.78 o 
   4  -1   8       26.95       36.21      3.98 o 
   5  -1   8        1.51        3.45      1.96 o 
 -11   0   8        1.91        5.07      1.39 o 
 -10   0   8        9.69       15.09      3.31 o 
  -9   0   8        0.87       -1.11      1.66 o 
  -8   0   8       21.73       27.91      3.59 o 
  -7   0   8       13.70       17.30      2.79 o 
  -6   0   8       42.51       41.89      3.59 o 
  -5   0   8       15.16       12.98      2.23 o 
  -4   0   8        6.97       10.19      2.00 o 
  -3   0   8        9.08       10.40      1.98 o 
  -2   0   8       45.08       49.84      3.34 o 
  -1   0   8       11.51       11.49      2.18 o 
   0   0   8       40.59       42.35      3.38 o 
   1   0   8       28.70       23.05      3.07 o 
   2   0   8       22.82       23.82      3.17 o 
   3   0   8       13.42       12.02      2.62 o 
   4   0   8        0.84        2.41      1.81 o 
   5   0   8        0.63       -0.50      1.69 o 
 -11   1   8        3.87        4.82      2.58 o 
 -10   1   8        0.42        2.25      2.13 o 
  -9   1   8        0.00       -0.17      1.68 o 
  -8   1   8       15.62       15.79      2.93 o 
  -7   1   8      295.29      303.39      9.27 o 
  -6   1   8       10.12       12.23      2.41 o 
  -5   1   8       10.92       14.28      2.47 o 
  -4   1   8       21.12       21.43      2.64 o 
  -3   1   8       96.96      105.05      4.86 o 
  -2   1   8       91.73       76.95      4.15 o 
  -1   1   8        4.53        6.66      1.96 o 
   0   1   8      255.28      246.89      8.06 o 
   1   1   8       25.02       29.24      3.44 o 
   2   1   8       75.00       64.36      4.52 o 
   3   1   8        5.52        3.22      1.87 o 
   4   1   8        0.06        0.17      1.36 o 
 -11   2   8        0.04       -0.33      2.19 o 
 -10   2   8        0.15        2.20      2.12 o 
  -9   2   8        6.08        6.37      2.48 o 
  -8   2   8        6.02        7.94      2.32 o 
  -7   2   8        2.67        0.52      1.52 o 
  -6   2   8        2.63        2.69      1.66 o 
  -5   2   8        9.35       10.94      2.32 o 
  -4   2   8        4.90        6.58      1.81 o 
  -2   2   8       17.68       19.38      2.70 o 
  -1   2   8      129.32      124.44      5.63 o 
   0   2   8      111.09      111.76      5.52 o 
   1   2   8        6.54        6.76      2.09 o 
   2   2   8        8.87       12.11      2.65 o 
   3   2   8        0.45        1.40      1.52 o 
   4   2   8        0.39        1.65      1.77 o 
 -11   3   8       11.99       18.95      3.65 o 
 -10   3   8        5.41        2.31      1.97 o 
  -9   3   8       57.56       56.44      4.56 o 
  -8   3   8       49.19       45.67      4.23 o 
  -7   3   8        1.58        1.07      1.61 o 
  -6   3   8        0.89        2.72      1.59 o 
  -5   3   8        5.50        6.97      1.95 o 
  -4   3   8        3.69        5.00      1.73 o 
  -2   3   8        0.06        0.65      1.43 o 
  -1   3   8        0.30       -1.30      1.23 o 
   0   3   8       39.68       44.46      4.14 o 
   1   3   8        6.49        8.43      2.52 o 
   2   3   8        0.24        0.91      1.76 o 
   3   3   8        0.84       -0.02      1.77 o 
 -11   4   8        5.68        4.88      2.58 o 
 -10   4   8        0.03        1.35      1.76 o 
  -9   4   8        1.11        1.10      1.81 o 
  -8   4   8       17.60       19.67      3.16 o 
  -7   4   8        0.00       -0.37      1.40 o 
  -6   4   8        0.05        0.00      1.41 o 
  -5   4   8       27.65       23.06      2.96 o 
  -4   4   8        5.39        3.39      1.72 o 
  -3   4   8       34.20       31.52      3.28 o 
  -2   4   8        0.84        0.39      0.92 o 
  -1   4   8       12.12        9.56      1.60 o 
   0   4   8       16.13       17.51      3.31 o 
   1   4   8        0.03        1.92      1.90 o 
   2   4   8        0.06        1.44      1.91 o 
 -11   5   8        0.19        2.22      2.15 o 
 -10   5   8       16.33       21.45      3.58 o 
  -9   5   8       10.64        9.63      2.73 o 
  -8   5   8       23.26       24.29      3.39 o 
  -7   5   8       74.33       62.79      4.41 o 
  -6   5   8        1.54        2.11      1.70 o 
  -5   5   8        4.67        4.38      1.32 o 
  -4   5   8       87.71       96.08      3.68 o 
  -3   5   8        2.27        5.07      1.92 o 
  -2   5   8       31.44       29.49      3.50 o 
  -1   5   8        0.29       -0.37      1.02 o 
   0   5   8        2.70        5.66      1.55 o 
   1   5   8        0.01        0.36      1.89 o 
 -11   6   8        3.45        2.81      2.41 o 
 -10   6   8        2.53       -0.06      1.77 o 
  -9   6   8        2.06       -0.09      1.86 o 
  -8   6   8       49.83       46.65      4.42 o 
  -7   6   8        5.17        4.71      1.98 o 
  -6   6   8        1.11        1.64      1.60 o 
  -5   6   8        4.66        5.35      1.34 o 
  -4   6   8       16.81       19.71      2.18 o 
  -3   6   8        0.08       -0.50      1.52 o 
  -2   6   8        0.82       -0.90      1.02 o 
  -1   6   8        3.56        3.66      1.43 o 
   0   6   8        0.61        0.67      1.27 o 
 -10   7   8        1.83        2.48      2.40 o 
  -9   7   8        1.76        1.51      1.84 o 
  -8   7   8        0.98       -0.60      1.71 o 
  -7   7   8        0.56        0.17      1.46 o 
  -6   7   8        6.68        8.17      1.71 o 
  -5   7   8        3.68        3.52      1.62 o 
  -4   7   8        1.21        1.30      1.12 o 
  -3   7   8        1.07        2.53      1.51 o 
  -2   7   8        0.28       -0.48      1.25 o 
  -1   7   8        0.54       -0.86      1.19 o 
  -9   8   8        8.60        9.03      2.84 o 
  -8   8   8        2.20        3.82      2.35 o 
  -7   8   8        1.58        1.85      1.24 o 
  -6   8   8        8.90       12.14      2.05 o 
  -5   8   8        0.25        0.82      1.28 o 
  -4   8   8        5.76        5.21      1.61 o 
  -3   8   8        2.12        4.91      2.81 o 
  -6   9   8        9.86       11.77      2.82 o 
  -3  -9   9        0.02        0.11      1.97 o 
  -2  -9   9        1.52       -2.00      1.70 o 
  -1  -9   9        0.80        0.09      1.73 o 
   0  -9   9        0.91        0.59      1.56 o 
   1  -9   9        0.19        6.07      1.95 o 
  -5  -8   9        9.23        8.80      2.97 o 
  -4  -8   9        4.53        6.76      2.81 o 
  -3  -8   9        0.02       -2.25      1.50 o 
  -2  -8   9        3.88        4.01      1.89 o 
  -1  -8   9        0.19        2.04      1.57 o 
   0  -8   9        0.18        0.42      1.40 o 
   1  -8   9        0.03        1.48      1.57 o 
   2  -8   9       14.26       17.30      3.23 o 
   3  -8   9        1.55        0.91      1.75 o 
  -6  -7   9        3.25        3.15      2.22 o 
  -5  -7   9        4.28        4.23      2.36 o 
  -4  -7   9        4.54        7.13      2.67 o 
  -3  -7   9        0.60        0.95      1.61 o 
  -2  -7   9        8.11       10.31      2.45 o 
  -1  -7   9        1.31        2.98      1.67 o 
   0  -7   9        3.78        5.91      1.84 o 
   1  -7   9        0.51        1.71      1.47 o 
   2  -7   9       20.98       15.88      3.03 o 
   3  -7   9        0.01        0.42      1.63 o 
  -7  -6   9        0.01        1.78      1.92 o 
  -6  -6   9       48.27       52.28      5.09 o 
  -5  -6   9       64.88       64.25      4.98 o 
  -4  -6   9        0.02       -1.67      1.28 o 
  -3  -6   9       20.22       21.91      3.29 o 
  -2  -6   9        5.90        6.81      2.07 o 
  -1  -6   9        1.42        2.86      1.58 o 
   0  -6   9        3.66        4.55      1.62 o 
   1  -6   9        0.97        1.34      1.51 o 
   2  -6   9       26.74       37.52      4.08 o 
   3  -6   9        0.06        0.58      1.46 o 
   4  -6   9        1.84        2.70      1.91 o 
  -8  -5   9        4.09        5.12      2.33 o 
  -7  -5   9        0.54        1.50      1.84 o 
  -6  -5   9       16.92       19.69      3.49 o 
  -5  -5   9        3.67        4.11      2.00 o 
  -4  -5   9        0.02       -1.29      1.45 o 
  -3  -5   9        6.17        7.73      2.34 o 
  -2  -5   9       10.47       11.69      2.40 o 
  -1  -5   9        1.64        1.51      1.36 o 
   0  -5   9        0.63        2.00      1.30 o 
   1  -5   9       85.56       76.68      4.80 o 
   2  -5   9       19.15       20.10      3.16 o 
   3  -5   9        2.68        0.24      1.49 o 
   4  -5   9        0.01        0.83      1.80 o 
  -9  -4   9        0.91       -1.42      1.51 o 
  -8  -4   9       10.47       13.16      2.75 o 
  -7  -4   9        0.09       -0.37      1.29 o 
  -6  -4   9      204.34      240.48      9.35 o 
  -5  -4   9       98.08       99.92      5.79 o 
  -4  -4   9        0.15        1.25      1.41 o 
  -3  -4   9      245.57      250.08      8.51 o 
  -2  -4   9       11.14       11.57      2.24 o 
  -1  -4   9       80.78       84.05      4.45 o 
   0  -4   9       11.24       13.39      2.12 o 
   1  -4   9        4.39        2.95      1.47 o 
   2  -4   9       40.28       39.39      5.03 o 
   3  -4   9        0.55        1.23      1.63 o 
   4  -4   9        5.10        3.38      1.89 o 
  -9  -3   9        6.79        9.63      1.88 o 
  -8  -3   9       21.73       24.42      2.45 o 
  -7  -3   9        8.11        8.46      1.68 o 
  -6  -3   9        6.56        5.90      1.42 o 
  -5  -3   9        1.44        0.11      1.44 o 
  -4  -3   9       57.92       52.74      3.37 o 
  -3  -3   9        8.66        9.60      1.97 o 
  -2  -3   9       19.73       15.56      2.10 o 
  -1  -3   9        0.54        0.19      1.25 o 
   0  -3   9       17.48       16.68      1.79 o 
   1  -3   9      138.01      149.46      4.35 o 
   2  -3   9       23.79       22.75      3.07 o 
   3  -3   9        4.57        2.06      1.69 o 
   4  -3   9        5.72        9.91      2.64 o 
 -10  -2   9        2.77        4.29      1.42 o 
  -9  -2   9        1.25        0.40      1.07 o 
  -8  -2   9        0.62       -0.67      1.84 o 
  -7  -2   9        0.16        1.51      1.79 o 
  -6  -2   9       78.04       72.37      4.41 o 
  -5  -2   9        4.02        4.99      1.97 o 
  -4  -2   9       16.50       14.50      2.34 o 
  -3  -2   9       23.10       20.13      2.44 o 
  -2  -2   9       43.43       41.87      2.97 o 
  -1  -2   9       22.68       19.46      2.62 o 
   0  -2   9        0.80        1.12      1.36 o 
   1  -2   9        0.23        1.77      1.42 o 
   2  -2   9        8.66       10.84      2.44 o 
   3  -2   9        7.92        4.34      1.92 o 
   4  -2   9        5.99       11.42      2.78 o 
 -10  -1   9        3.43        6.93      2.79 o 
  -9  -1   9        5.28        6.28      2.58 o 
  -8  -1   9        0.03        0.53      1.81 o 
  -7  -1   9       53.08       51.43      3.96 o 
  -6  -1   9       14.41       16.26      2.73 o 
  -5  -1   9       13.27       14.89      2.46 o 
  -4  -1   9        3.68        4.56      1.70 o 
  -3  -1   9       32.70       32.31      3.03 o 
  -2  -1   9        1.39        1.92      1.48 o 
  -1  -1   9       44.33       42.02      3.36 o 
   0  -1   9       37.56       37.24      3.25 o 
   1  -1   9        9.26        6.87      2.03 o 
   2  -1   9        0.00        0.36      1.50 o 
   3  -1   9        2.75        1.50      1.63 o 
   4  -1   9        0.74        1.38      1.81 o 
 -11   0   9        7.78       17.03      3.74 o 
 -10   0   9        0.19        1.79      2.12 o 
  -9   0   9       11.11       15.02      3.19 o 
  -8   0   9        3.99        6.50      2.45 o 
  -7   0   9        0.55        0.45      1.54 o 
  -6   0   9        0.68       -0.99      1.36 o 
  -5   0   9        0.24        0.98      1.48 o 
  -4   0   9       22.83       19.12      2.74 o 
  -3   0   9        9.41       10.14      2.09 o 
  -2   0   9       22.00       21.20      2.89 o 
  -1   0   9        0.00       -1.55      1.03 o 
   0   0   9      109.22      112.68      5.62 o 
   1   0   9        7.65        6.78      2.08 o 
   2   0   9        2.39       -0.74      1.21 o 
   3   0   9        2.31        0.30      1.43 o 
 -11   1   9        3.03        4.67      2.55 o 
 -10   1   9        0.48        1.19      2.07 o 
  -9   1   9       19.55       20.39      3.56 o 
  -8   1   9       21.59       20.96      3.36 o 
  -7   1   9       32.38       33.80      3.85 o 
  -6   1   9        4.05        3.30      1.76 o 
  -5   1   9        0.66        1.02      1.49 o 
  -4   1   9       25.21       25.16      3.01 o 
  -3   1   9       15.83       20.94      2.77 o 
  -2   1   9        3.09        3.70      1.68 o 
  -1   1   9        5.28        4.61      1.79 o 
   0   1   9        0.72        0.82      1.47 o 
   1   1   9        8.84       10.15      2.52 o 
   2   1   9        3.49        3.55      1.85 o 
   3   1   9        0.98        3.52      2.07 o 
 -11   2   9        0.20        0.44      2.14 o 
 -10   2   9        6.03        8.68      2.72 o 
  -9   2   9        8.00        9.37      2.75 o 
  -8   2   9        2.80        6.28      2.29 o 
  -7   2   9        0.26        0.59      1.55 o 
  -6   2   9       15.16       14.46      2.62 o 
  -5   2   9       22.59       17.74      2.78 o 
  -4   2   9       56.57       42.69      3.57 o 
  -2   2   9       10.75       10.38      2.30 o 
  -1   2   9        0.31        3.99      1.91 o 
   0   2   9       61.66       59.07      4.39 o 
   1   2   9        7.69        9.07      2.54 o 
   2   2   9        4.53        6.54      2.31 o 
 -11   3   9        7.41        3.41      2.48 o 
 -10   3   9        0.93        1.10      2.00 o 
  -9   3   9        7.04       10.81      2.88 o 
  -8   3   9       19.30       16.12      3.07 o 
  -7   3   9        2.67        1.84      1.69 o 
  -6   3   9        0.65       -0.17      1.31 o 
  -5   3   9        2.19        4.44      1.79 o 
  -4   3   9        3.90        3.37      1.74 o 
  -2   3   9        0.01       -0.43      1.28 o 
  -1   3   9       53.54       52.21      4.18 o 
   0   3   9       13.91       15.86      3.03 o 
   1   3   9       15.01       16.15      3.26 o 
   2   3   9        2.95        4.40      2.35 o 
 -11   4   9        0.14        0.76      2.18 o 
 -10   4   9        0.20       -1.12      1.52 o 
  -9   4   9       13.23       15.02      3.08 o 
  -8   4   9       16.81       10.34      2.70 o 
  -7   4   9        3.28        1.55      1.48 o 
  -6   4   9        0.00        1.15      1.49 o 
  -5   4   9       23.58       17.35      2.92 o 
  -4   4   9       30.21       30.07      3.56 o 
  -2   4   9        7.16        5.54      2.07 o 
  -1   4   9        3.64        4.06      2.15 o 
   0   4   9        0.59       -0.07      1.59 o 
   1   4   9        0.99        2.77      2.14 o 
 -10   5   9        0.11       -1.01      1.80 o 
  -9   5   9       58.49       51.83      4.47 o 
  -8   5   9       20.62       23.38      3.68 o 
  -7   5   9        9.48        8.87      2.51 o 
  -6   5   9        5.09        4.03      2.06 o 
  -5   5   9        3.85        1.48      1.58 o 
  -4   5   9       17.15       18.52      3.12 o 
  -3   5   9        0.68       -1.34      1.16 o 
  -2   5   9       10.44       11.17      1.82 o 
  -1   5   9        0.06        0.95      2.33 o 
   0   5   9        1.54        2.72      2.23 o 
 -10   6   9        0.65        2.16      2.20 o 
  -9   6   9        2.55        0.56      1.94 o 
  -8   6   9        1.95        1.12      1.75 o 
  -7   6   9        3.91        2.89      1.89 o 
  -6   6   9        0.14        0.19      1.62 o 
  -5   6   9        4.68        4.83      1.43 o 
  -4   6   9        0.32        1.44      1.17 o 
  -3   6   9        0.00        0.18      1.64 o 
  -2   6   9        6.17        8.54      1.81 o 
  -1   6   9        1.45        1.35      1.66 o 
  -9   7   9       10.82       11.46      3.14 o 
  -8   7   9        9.92        8.17      2.55 o 
  -7   7   9        0.47       -1.34      1.28 o 
  -6   7   9       19.28       18.12      2.32 o 
  -5   7   9        0.12       -0.64      1.17 o 
  -4   7   9        1.85        1.81      1.32 o 
  -3   7   9        0.86        4.28      1.70 o 
  -6   8   9        1.29        1.18      1.26 o 
  -4  -8  10        0.95        1.42      2.34 o 
  -3  -8  10        0.30       -0.55      1.97 o 
  -2  -8  10        1.28        1.44      1.88 o 
  -1  -8  10        0.12        1.46      1.77 o 
  -5  -7  10        1.89        4.31      2.50 o 
  -4  -7  10        0.00        1.39      1.92 o 
  -3  -7  10        0.08       -0.81      1.67 o 
  -2  -7  10        0.18        2.36      1.78 o 
  -1  -7  10        1.70        1.82      1.72 o 
   1  -7  10       11.85       15.77      3.14 o 
   2  -7  10       27.67       29.51      4.05 o 
  -7  -6  10        5.89        9.27      2.74 o 
  -6  -6  10       11.14       15.26      3.49 o 
  -5  -6  10        6.68        5.27      2.64 o 
  -4  -6  10        0.04       -0.90      1.74 o 
  -3  -6  10        0.89        2.81      1.80 o 
  -2  -6  10        0.20        2.67      1.78 o 
  -1  -6  10        5.15       10.95      2.38 o 
   1  -6  10       18.96       16.59      2.96 o 
   2  -6  10        1.04        3.70      1.88 o 
  -8  -5  10        1.69        0.42      1.89 o 
  -7  -5  10        5.44        6.27      2.40 o 
  -6  -5  10       39.58       40.49      4.77 o 
  -5  -5  10        1.44        2.77      1.99 o 
  -4  -5  10       21.76       24.85      3.71 o 
  -3  -5  10        4.93        6.14      2.03 o 
  -2  -5  10       18.55       23.40      3.26 o 
  -1  -5  10        2.38        4.75      1.82 o 
   0  -5  10        1.66        4.70      1.70 o 
   1  -5  10        9.92       15.85      2.89 o 
   2  -5  10       13.34       16.42      3.07 o 
   3  -5  10        0.00        0.65      1.47 o 
  -8  -4  10       21.51       27.99      4.04 o 
  -7  -4  10        0.77        1.13      1.68 o 
  -6  -4  10        0.44        2.54      1.90 o 
  -5  -4  10       13.82       20.81      3.37 o 
  -4  -4  10       31.58       33.40      3.83 o 
  -3  -4  10       22.09       30.44      3.65 o 
  -2  -4  10        6.14        7.97      2.13 o 
  -1  -4  10        9.68       13.09      2.33 o 
   0  -4  10       36.43       42.36      3.89 o 
   1  -4  10        0.59        2.77      1.59 o 
  -9  -3  10        0.01       -1.47      1.39 o 
  -8  -3  10       46.83       61.75      4.92 o 
  -7  -3  10       25.64       30.74      4.02 o 
  -6  -3  10        0.21       -0.36      1.62 o 
  -5  -3  10       15.30       13.18      2.54 o 
  -4  -3  10       13.74       14.32      2.40 o 
  -3  -3  10       35.65       33.58      3.06 o 
  -2  -3  10       19.11       19.46      2.39 o 
  -1  -3  10       30.32       35.35      3.48 o 
   0  -3  10        1.06        2.20      1.56 o 
   1  -3  10        0.49        2.85      1.69 o 
   2  -3  10        0.32        0.04      1.54 o 
   3  -3  10        5.35        6.69      2.46 o 
  -9  -2  10        0.05        0.62      3.28 o 
  -8  -2  10        0.14        1.69      2.07 o 
  -7  -2  10       18.36       21.36      3.26 o 
  -6  -2  10        2.71        0.99      1.84 o 
  -5  -2  10       21.67       24.95      3.00 o 
  -4  -2  10       12.94       10.30      2.23 o 
  -3  -2  10        1.40        1.31      1.28 o 
  -2  -2  10        0.37        3.03      1.43 o 
  -1  -2  10       11.55       11.90      2.44 o 
   0  -2  10       35.16       32.36      3.57 o 
   1  -2  10        2.44        1.33      1.51 o 
   2  -2  10        0.01        0.04      1.69 o 
   3  -2  10        6.57        7.43      2.34 o 
 -10  -1  10        3.83        5.50      2.81 o 
  -9  -1  10       10.98       17.97      3.59 o 
  -8  -1  10        0.66        2.89      2.19 o 
  -7  -1  10        0.14       -2.16      1.44 o 
  -6  -1  10        3.14        2.42      1.88 o 
  -5  -1  10        8.05        9.06      2.36 o 
  -4  -1  10        0.00       -0.81      1.20 o 
  -3  -1  10        2.58        1.27      1.32 o 
  -2  -1  10        7.91        7.67      2.25 o 
  -1  -1  10        1.76        0.65      1.57 o 
   0  -1  10        0.06       -0.02      1.36 o 
   1  -1  10        4.54        6.04      2.14 o 
   2  -1  10        4.29        4.67      1.99 o 
 -10   0  10        0.30       -0.19      2.19 o 
  -9   0  10       45.07       61.87      5.08 o 
  -8   0  10        2.18        0.93      1.82 o 
  -7   0  10       22.58       19.94      3.26 o 
  -6   0  10        0.02       -1.10      1.50 o 
  -5   0  10       28.13       23.40      3.09 o 
  -4   0  10       53.53       44.13      3.56 o 
  -3   0  10       15.11       15.42      2.59 o 
  -2   0  10       27.90       26.47      3.31 o 
  -1   0  10        1.33        0.81      1.55 o 
   0   0  10        1.65        0.87      1.55 o 
   1   0  10        1.37        0.17      1.56 o 
   2   0  10        2.40        5.34      2.22 o 
 -10   1  10        4.00        4.22      2.63 o 
  -9   1  10        1.14        5.72      2.59 o 
  -8   1  10        4.24        5.19      2.47 o 
  -7   1  10        1.35        1.62      1.90 o 
  -6   1  10       11.77        9.61      2.37 o 
  -5   1  10        6.65        9.26      2.33 o 
  -4   1  10       13.03       11.56      2.34 o 
  -3   1  10        0.33        0.70      1.18 o 
  -2   1  10       11.21        9.16      2.28 o 
  -1   1  10       15.31       14.50      2.88 o 
   0   1  10        1.09        2.63      1.79 o 
   1   1  10        0.95       -0.14      1.42 o 
   2   1  10        2.57        6.68      2.48 o 
 -10   2  10        0.04       -0.40      2.16 o 
  -9   2  10        5.58        6.16      2.53 o 
  -8   2  10        4.07        3.86      2.22 o 
  -7   2  10        0.56        0.65      1.73 o 
  -6   2  10        0.18       -1.75      1.17 o 
  -5   2  10       92.75       92.33      5.24 o 
  -4   2  10        2.18        0.48      1.39 o 
  -2   2  10       20.92       16.76      2.89 o 
  -1   2  10       25.42       25.90      3.70 o 
   0   2  10       47.61       52.21      4.48 o 
   1   2  10        0.81       -0.03      1.66 o 
 -10   3  10        0.15        0.77      2.20 o 
  -9   3  10       17.29       20.02      3.54 o 
  -8   3  10        0.08        1.67      2.10 o 
  -7   3  10        6.15        7.85      2.40 o 
  -6   3  10        4.25        5.16      2.17 o 
  -5   3  10       59.44       61.99      4.60 o 
  -4   3  10        7.58       13.00      2.78 o 
  -2   3  10       13.06       14.50      2.89 o 
  -1   3  10        4.86        8.15      2.50 o 
   0   3  10        3.18        0.15      1.44 o 
 -10   4  10        0.68        1.78      2.45 o 
  -9   4  10        2.71        1.68      2.09 o 
  -8   4  10        0.10       -1.87      1.57 o 
  -7   4  10        0.71        1.56      1.66 o 
  -6   4  10        0.99        0.61      1.48 o 
  -5   4  10        0.00        0.84      1.42 o 
  -4   4  10        3.92        4.39      1.96 o 
  -2   4  10        0.49        2.71      2.05 o 
  -1   4  10        3.74        4.62      2.29 o 
  -9   5  10        3.85        4.02      2.33 o 
  -8   5  10        0.22       -1.53      1.58 o 
  -7   5  10        6.14        6.62      2.26 o 
  -6   5  10        4.13        2.33      1.77 o 
  -5   5  10        2.11        1.70      1.66 o 
  -4   5  10        0.47        3.09      1.72 o 
  -2   5  10        3.48        6.04      2.39 o 
  -8   6  10        0.11        0.50      1.96 o 
  -7   6  10        1.18       -0.02      1.65 o 
  -6   6  10       11.10       14.32      3.08 o 
  -5   6  10        0.14        0.66      1.75 o 
  -4   6  10        6.76       10.53      2.86 o 
  -3   6  10        2.96        9.51      2.82 o 
  -3  -7  11        0.43        1.14      2.07 o 
  -2  -7  11        0.02       -0.91      1.70 o 
  -5  -6  11        0.30        1.11      2.11 o 
  -4  -6  11        0.34        1.17      1.70 o 
  -3  -6  11        8.14       12.04      2.77 o 
  -2  -6  11        0.27        1.50      1.69 o 
   0  -6  11        0.01        0.37      1.60 o 
  -6  -5  11       15.29       23.43      4.08 o 
  -5  -5  11        3.23        3.00      2.30 o 
  -4  -5  11        3.77        6.35      2.38 o 
  -3  -5  11        0.58        0.97      1.66 o 
  -2  -5  11        0.26        1.47      1.58 o 
   0  -5  11        0.10        3.63      1.63 o 
  -7  -4  11        0.53        1.43      2.05 o 
  -6  -4  11        4.17        6.83      2.59 o 
  -5  -4  11        0.94        3.60      1.87 o 
  -4  -4  11        0.06        1.73      1.56 o 
  -3  -4  11        7.83       14.60      2.77 o 
  -2  -4  11        2.15        4.09      1.71 o 
  -8  -3  11        1.25        2.14      1.63 o 
  -7  -3  11        6.42       11.32      2.77 o 
  -1  -3  11        3.04        4.28      2.17 o 
   0  -3  11        0.57       -0.69      1.60 o 
   1  -3  11        1.46        0.46      1.65 o 
  -9  -2  11        0.02        1.93      1.19 o 
  -8  -2  11        1.47        0.85      2.03 o 
  -7  -2  11        1.16        2.89      2.14 o 
  -6  -2  11       15.59       19.83      3.22 o 
  -5  -2  11       22.53       21.71      2.98 o 
  -4  -2  11        0.00       -0.80      1.42 o 
  -3  -2  11       14.97       13.84      2.36 o 
  -2  -2  11        5.39       10.13      2.17 o 
  -1  -2  11        1.75        3.18      1.99 o 
   0  -2  11        1.47       -1.11      1.49 o 
   1  -2  11        1.16        1.82      1.84 o 
  -9  -1  11        0.20        0.91      2.07 o 
  -8  -1  11        2.06        7.28      2.53 o 
  -7  -1  11        0.13       -1.07      1.74 o 
  -6  -1  11        8.05        6.64      2.29 o 
  -5  -1  11        5.15        3.66      1.92 o 
  -4  -1  11        3.95        4.49      1.92 o 
  -3  -1  11        3.07        5.42      1.82 o 
  -1  -1  11       10.14       10.54      2.42 o 
   0  -1  11        0.34       -1.97      1.32 o 
   1  -1  11        0.27       -0.42      1.69 o 
  -9   0  11        2.95        2.81      2.46 o 
  -8   0  11        0.89        0.13      2.12 o 
  -7   0  11        1.18        1.82      1.94 o 
  -6   0  11        0.54       -0.91      1.55 o 
  -5   0  11        0.05        1.93      1.75 o 
  -4   0  11       15.34       12.85      2.66 o 
  -3   0  11        0.04        1.59      1.51 o 
  -2   0  11        4.37        2.99      1.84 o 
  -1   0  11        9.60        9.21      2.44 o 
   0   0  11        0.02       -0.27      1.56 o 
  -9   1  11        6.79       16.81      3.56 o 
  -8   1  11        3.20        3.45      2.40 o 
  -7   1  11        6.72        3.80      2.41 o 
  -6   1  11       11.10        8.31      2.54 o 
  -5   1  11       14.49       13.96      2.84 o 
  -4   1  11        0.10        1.21      1.42 o 
  -3   1  11        3.38        3.97      1.74 o 
  -2   1  11        7.18        7.91      2.43 o 
  -1   1  11        6.83        7.06      2.44 o 
   0   1  11        0.07        0.86      1.74 o 
  -9   2  11       12.78       16.65      3.58 o 
  -8   2  11        1.87        4.33      2.55 o 
  -7   2  11        5.70        5.78      2.44 o 
  -6   2  11        0.07        0.59      1.72 o 
  -5   2  11       19.97       19.79      3.24 o 
  -4   2  11        0.02        2.55      1.61 o 
  -3   2  11        0.00        0.38      1.30 o 
  -2   2  11       54.75       61.69      4.80 o 
  -1   2  11        1.99       -0.64      1.66 o 
  -9   3  11       13.13       18.83      3.78 o 
  -8   3  11        0.13       -1.22      1.69 o 
  -7   3  11        6.30        3.19      2.03 o 
  -6   3  11        0.73        2.47      1.91 o 
  -5   3  11        0.96        1.55      1.71 o 
  -4   3  11        0.02       -0.40      1.49 o 
  -3   3  11        3.68        5.72      2.07 o 
  -2   3  11        0.73        0.04      1.71 o 
  -8   4  11        0.10       -2.06      1.37 o 
  -7   4  11        2.09       -0.19      1.76 o 
  -6   4  11        0.55        0.13      1.49 o 
  -5   4  11        7.44        5.86      2.29 o 
  -4   4  11        4.88        5.72      2.30 o 
  -3   4  11        0.20        6.20      2.18 o 
  -7   5  11        0.53       -2.41      1.68 o 
  -6   5  11        1.59        0.85      1.82 o 
  -5   5  11        0.16        1.88      1.96 o 
  -4  -5  12        0.03       -0.43      1.88 o 
  -3  -5  12        1.01        3.81      2.20 o 
  -6  -4  12        1.47        4.04      2.25 o 
  -5  -4  12        0.51        1.33      1.55 o 
  -4  -4  12        0.28        1.25      1.67 o 
  -3  -4  12        3.15        5.41      2.06 o 
  -7  -2  12        3.03        5.08      2.57 o 
  -6  -2  12        0.30       -2.35      1.57 o 
  -5  -2  12       12.64       13.58      2.72 o 
  -4  -2  12        0.47       -0.79      1.47 o 
  -3  -2  12        0.02        0.32      1.42 o 
  -2  -2  12        4.19        7.28      1.95 o 
  -1  -2  12        4.55        5.97      2.41 o 
  -7  -1  12        2.03        3.44      2.41 o 
  -6  -1  12       12.16       11.66      2.85 o 
  -5  -1  12        6.13        7.76      2.49 o 
  -4  -1  12        4.85        5.11      1.89 o 
  -3  -1  12        1.74        3.50      1.76 o 
  -2  -1  12        0.02        3.95      1.45 o 
  -8   0  12        0.05        0.41      2.28 o 
  -7   0  12        8.73        8.38      2.96 o 
  -6   0  12        0.00       -1.96      1.65 o 
  -5   0  12        6.22        5.04      2.16 o 
  -4   0  12        9.26       10.43      2.64 o 
  -3   0  12        0.50        2.97      1.76 o 
  -8   1  12        8.68       12.27      3.42 o 
  -7   1  12        7.42        6.27      2.40 o 
  -6   1  12        0.54        2.48      1.95 o 
  -5   1  12        2.50        3.93      2.14 o 
  -4   1  12        0.00        2.52      1.69 o 
  -3   1  12        0.42        2.16      1.64 o 
  -7   2  12        5.48        4.05      2.21 o 
  -6   2  12        0.03       -0.66      1.62 o 
  -5   2  12        1.40        0.47      1.71 o 
  -4   2  12        0.10        2.17      1.69 o 
  -6   3  12        7.47        5.82      2.47 o 
                                                 
